# Supplementary material for: Exploration of a Robust and Prognostic Immune Related Gene Signature for Cervical Squamous Cell Carcinoma
Source: Front Mol Biosci. 2021 Mar 3;8:625470. doi: 10.3389/fmolb.2021.625470 (PMC7967036; doi:10.3389/fmolb.2021.625470)
Supplement: Supplementary file 8 [file table1.xlsx]

## Sheet: Sheet1
Table S1
The clinical/pathological factors between Estimate high score group and low score group
		Stromal score			Immune score			ESTIMATE score
		High	Low	P-value	High	Low	P-value	High	Low	P-value
FIGO stage	Ⅰ	107	50	0.147	74	82	0.2075	76	80	0.2003
	Ⅱ	39	25		34	30		34	30
	Ⅲ	29	12		19	22		19	22
	Ⅳ	12	9		7	14		7	14
	Unknown	3	3		2	4		1	5
Race	African	19	9	0.216	15	13	0.5191	92	109	0.5324
	Asian	20	10		18	12		17	13
	White	134	67		91	110		16	12
	Unknown	17	12		12	17		12	17
Age		47.85±13	48.9±15.32	0.8583	48.28±13.59	48.13±14.11	0.7713	48.27±13.72	48.15±13.95	0.9661
