# Supplementary material for: Exploration of a Robust and Prognostic Immune Related Gene Signature for Cervical Squamous Cell Carcinoma
Source: Front Mol Biosci. 2021 Mar 3;8:625470. doi: 10.3389/fmolb.2021.625470 (PMC7967036; doi:10.3389/fmolb.2021.625470)
Supplement: Supplementary file 9 [file table2.xlsx]

## Sheet: Sheet1
Table S2
The infiltrating immune cells with the given prognostic signature
patients	group	CD4_naive	CD8_naive	Cytotoxic	Exhausted	Tr1	nTreg	iTreg	Th1	Th2	Th17	Tfh	Central_memory	Effector_memory	NKT	MAIT	DC	Bcell	Monocyte	Macrophage	NK	Neutrophil	Tgd	CD4_T	CD8_T
TCGA.2W.A8YY	high risk	0.011	0.076	0.309	0.164	0.122	0	0.021	0.042	0.188	0.349	0.041	0	0.047	0.122	0.183	0.364	0.126	0.195	0.482	0.103	0.112	0.184	0.07	0.22
TCGA.4J.AA1J	high risk	0.153	0.134	0.255	0.007	0.051	0.037	0.057	0	0.26	0.306	0.027	0.085	0	0.049	0.148	0.329	0.017	0.14	0.235	0.235	0.226	0.156	0.138	0.085
TCGA.BI.A0VR	low risk	0	0.072	0.472	0.104	0.088	0	0.342	0.142	0.065	0.221	0.409	0.065	0	0	0.348	0.403	0.144	0.106	0.365	0.204	0.107	0.035	0.113	0.228
TCGA.BI.A0VS	low risk	0.022	0.129	0.283	0.113	0.145	0	0.194	0.135	0.133	0.05	0.195	0.174	0	0.063	0.21	0.381	0.149	0.156	0.318	0.089	0.147	0.039	0.211	0.227
TCGA.BI.A20A	low risk	0.044	0.14	0.347	0.165	0.112	0.036	0.215	0.079	0.024	0.13	0.26	0.039	0	0.024	0.271	0.406	0.143	0.191	0.379	0.108	0.138	0.068	0.17	0.225
TCGA.C5.A0TN	high risk	0.092	0.076	0.309	0.08	0.02	0.139	0.198	0.078	0	0.092	0	0.057	0	0.147	0.207	0.29	0	0.174	0.374	0.044	0.227	0.075	0.048	0.1
TCGA.C5.A1BE	high risk	0.017	0.163	0.345	0.094	0.069	0.018	0.169	0.088	0.022	0.183	0.24	0.077	0	0.064	0.286	0.408	0.016	0.065	0.321	0.051	0.204	0.046	0.161	0.103
TCGA.C5.A1BF	low risk	0.002	0.058	0.317	0.06	0.044	0.072	0.258	0	0.076	0.338	0.057	0.086	0	0.049	0.291	0.217	0.032	0.173	0.454	0.216	0.264	0.011	0.128	0.101
TCGA.C5.A1BI	low risk	0	0.062	0.466	0.182	0.109	0.072	0.261	0.224	0	0.136	0.212	0.062	0	0	0.357	0.465	0.098	0.129	0.375	0.309	0.224	0.053	0.121	0.194
TCGA.C5.A1BJ	low risk	0.013	0.133	0.361	0.014	0.163	0	0.179	0.067	0.124	0.229	0.338	0.159	0	0.044	0.386	0.314	0.077	0.094	0.236	0.157	0.243	0.032	0.242	0.16
TCGA.C5.A1BK	low risk	0	0.01	0.465	0.186	0.083	0.009	0.288	0.214	0	0.199	0.452	0.07	0	0.019	0.286	0.443	0.163	0.03	0.373	0.234	0.099	0.086	0.207	0.298
TCGA.C5.A1BL	low risk	0	0.057	0.418	0.18	0	0.081	0.328	0.209	0.065	0.09	0.118	0.02	0	0	0.316	0.511	0.127	0.099	0.393	0.184	0.208	0.071	0.026	0.204
TCGA.C5.A1BM	low risk	0	0	0.474	0.203	0.18	0.053	0.209	0.056	0.186	0.053	0.314	0	0.016	0.026	0.317	0.6	0.16	0.202	0.684	0.124	0.117	0.147	0.057	0.197
TCGA.C5.A1BN	high risk	0.175	0	0.176	0	0	0.041	0	0.012	0.055	0.433	0	0.136	0	0.183	0.085	0.281	0.052	0.083	0.067	0.213	0.223	0.098	0.07	0.114
TCGA.C5.A1BQ	low risk	0	0.04	0.467	0.228	0	0.047	0.298	0.193	0.078	0.025	0.156	0	0	0	0.348	0.367	0.067	0.185	0.441	0.222	0.154	0.116	0.033	0.242
TCGA.C5.A1M5	low risk	0.045	0.041	0.465	0.155	0.162	0.037	0.194	0.119	0.216	0.167	0.433	0.119	0.034	0.04	0.247	0.415	0.146	0.058	0.24	0.312	0.037	0.192	0.183	0.345
TCGA.C5.A1M6	high risk	0.139	0.137	0.054	0.131	0	0.004	0.003	0	0	0.232	0	0.05	0	0.18	0.132	0.046	0.146	0.139	0.127	0.167	0.211	0.123	0.043	0.121
TCGA.C5.A1M7	low risk	0.048	0.073	0.292	0.074	0.217	0.008	0.188	0.031	0.031	0.264	0.11	0.037	0	0.053	0.319	0.278	0.208	0.107	0.245	0.115	0.303	0	0.2	0.05
TCGA.C5.A1M8	high risk	0.069	0.164	0.35	0.012	0.166	0.071	0.088	0	0.007	0.202	0.062	0.049	0.015	0	0.251	0.354	0.084	0.16	0.357	0.179	0.185	0.159	0.057	0.208
TCGA.C5.A1M9	high risk	0.081	0.091	0.42	0.265	0	0.166	0.066	0.082	0.092	0.164	0	0	0	0.002	0.142	0.264	0.013	0.239	0.402	0.124	0.159	0.272	0	0.193
TCGA.C5.A1ME	low risk	0.027	0.156	0.352	0.058	0	0.069	0.133	0.053	0.009	0.285	0.312	0	0	0.09	0.304	0.219	0.096	0.131	0.291	0.258	0.186	0.079	0.104	0.279
TCGA.C5.A1MF	high risk	0	0.015	0.418	0.157	0.044	0.023	0.147	0.151	0.08	0.061	0.159	0	0	0	0.295	0.361	0.201	0.096	0.484	0.209	0.187	0.122	0.018	0.269
TCGA.C5.A1MH	low risk	0	0	0.467	0.228	0.199	0.038	0.226	0.179	0.151	0.003	0.373	0	0.043	0	0.267	0.505	0.136	0.155	0.648	0.259	0.044	0.193	0.161	0.301
TCGA.C5.A1MI	low risk	0.049	0.133	0.307	0.095	0.178	0.065	0.207	0.134	0.074	0.123	0.341	0.143	0	0.052	0.245	0.226	0.095	0.099	0.348	0.026	0.165	0.088	0.168	0.194
TCGA.C5.A1MJ	high risk	0.076	0.194	0.277	0.093	0.211	0.143	0.184	0.006	0	0.172	0.072	0.007	0	0.04	0.185	0.539	0.089	0.338	0.557	0.12	0.09	0.055	0.134	0.113
TCGA.C5.A1MK	high risk	0.095	0.143	0.309	0.105	0.08	0	0.16	0	0	0.22	0.117	0.109	0	0	0.291	0.317	0.042	0.182	0.446	0.061	0.24	0	0.155	0.065
TCGA.C5.A1ML	high risk	0.092	0.083	0.374	0.164	0.127	0.118	0.235	0.038	0.247	0.149	0.086	0	0.046	0	0.325	0.388	0.026	0.174	0.392	0.181	0.108	0.216	0.104	0.197
TCGA.C5.A1MN	high risk	0.162	0.034	0.307	0.037	0	0.018	0.054	0.046	0.097	0.235	0	0.06	0	0.193	0.122	0.421	0.018	0.051	0.231	0.268	0.263	0.146	0.021	0.023
TCGA.C5.A1MP	low risk	0	0.074	0.379	0.054	0.205	0	0.21	0	0.018	0.153	0.316	0.079	0	0.051	0.409	0.564	0.109	0.148	0.542	0.2	0.117	0	0.188	0.223
TCGA.C5.A1MQ	low risk	0	0	0.442	0.179	0.125	0	0.177	0.139	0.039	0.212	0.194	0	0	0.072	0.242	0.501	0.264	0.124	0.648	0.232	0.117	0.032	0.116	0.218
TCGA.C5.A2LS	high risk	0.151	0.164	0.32	0.084	0	0.028	0.003	0.011	0.031	0.312	0.04	0.061	0	0.2	0.191	0.127	0.122	0.117	0.013	0.198	0.182	0.09	0.162	0.154
TCGA.C5.A2LT	low risk	0.035	0	0.417	0.233	0.071	0.094	0.187	0.141	0.162	0.089	0.2	0.016	0.007	0.077	0.31	0.343	0.022	0.146	0.43	0.196	0.145	0.046	0.144	0.233
TCGA.C5.A2LV	high risk	0	0.005	0.41	0.187	0.158	0.117	0.238	0.145	0.152	0.053	0.078	0	0.026	0.19	0.205	0.49	0.082	0.153	0.498	0.104	0.098	0.215	0.061	0.202
TCGA.C5.A2LX	low risk	0	0.003	0.501	0.145	0.156	0.025	0.276	0.168	0	0.133	0.495	0.012	0	0.024	0.322	0.436	0.182	0.017	0.372	0.3	0.022	0.078	0.232	0.296
TCGA.C5.A2LY	low risk	0	0.016	0.424	0.248	0.013	0	0.19	0.266	0.013	0.111	0.209	0	0	0.04	0.354	0.503	0.096	0.137	0.509	0.354	0.142	0.076	0.059	0.259
TCGA.C5.A2LZ	low risk	0.038	0.123	0.406	0.13	0	0.051	0.251	0.106	0.003	0.222	0.186	0.041	0.006	0	0.353	0.332	0.106	0.086	0.26	0.166	0.208	0.091	0.051	0.179
TCGA.C5.A2M1	low risk	0	0.09	0.356	0.213	0.066	0.109	0.264	0.175	0.03	0.125	0.266	0.027	0	0.026	0.233	0.304	0.125	0.122	0.468	0.17	0.132	0.106	0.108	0.219
TCGA.C5.A2M2	high risk	0.081	0.284	0.221	0.097	0	0.071	0.003	0.072	0	0.314	0.19	0.067	0	0.095	0.138	0	0.052	0.02	0	0.12	0.311	0.032	0.107	0.118
TCGA.C5.A3HD	high risk	0.164	0	0.216	0.099	0.018	0.148	0.166	0.112	0.087	0.161	0.139	0.084	0.037	0.15	0.01	0.212	0.038	0.099	0.069	0.156	0.178	0.216	0.104	0.077
TCGA.C5.A3HE	low risk	0	0.011	0.435	0.28	0	0	0.199	0.249	0	0.24	0.209	0	0	0	0.281	0.364	0.122	0.094	0.349	0.375	0.263	0.07	0.016	0.214
TCGA.C5.A3HF	low risk	0.057	0.17	0.321	0.052	0.113	0.075	0.226	0.054	0.144	0.352	0.223	0.069	0	0.118	0.262	0.263	0.101	0.085	0.141	0.142	0.193	0.002	0.171	0.211
TCGA.C5.A3HL	high risk	0.116	0.084	0.484	0.077	0.061	0.017	0.055	0	0.223	0.244	0.234	0.053	0	0.127	0.302	0.154	0.098	0.157	0.198	0.241	0.128	0.183	0.073	0.226
TCGA.C5.A7CG	low risk	0.009	0.065	0.494	0.238	0.183	0	0.304	0.243	0	0.176	0.375	0.112	0	0	0.263	0.361	0.177	0.022	0.416	0.244	0.014	0.085	0.23	0.313
TCGA.C5.A7CH	high risk	0.061	0.092	0.176	0.07	0.119	0.035	0.067	0.045	0.082	0.327	0	0.059	0.003	0.149	0.156	0.458	0.058	0.121	0.259	0.171	0.227	0.088	0.07	0.086
TCGA.C5.A7CJ	low risk	0.018	0.122	0.388	0.053	0.142	0.062	0.296	0	0.051	0.21	0.21	0.059	0	0	0.399	0.424	0.073	0.182	0.44	0.203	0.183	0.024	0.177	0.141
TCGA.C5.A7CK	high risk	0.173	0.104	0.076	0.001	0.137	0.016	0.045	0	0	0.284	0.046	0.134	0	0.092	0.057	0.248	0.134	0.18	0.277	0.148	0.169	0.057	0.118	0.108
TCGA.C5.A7CL	high risk	0.12	0	0.344	0.131	0.109	0.055	0.121	0.067	0	0.302	0.122	0.087	0.007	0.059	0.258	0.339	0.049	0.212	0.34	0.235	0.201	0.127	0.172	0.052
TCGA.C5.A7CM	high risk	0.091	0	0.166	0.015	0.08	0.022	0.034	0.015	0.077	0.325	0.123	0.093	0.046	0.153	0.067	0.04	0.198	0.13	0.078	0.325	0.188	0.165	0.166	0.026
TCGA.C5.A7CO	high risk	0.055	0.166	0.347	0.106	0	0.06	0.212	0.073	0.033	0.198	0.099	0	0.006	0.047	0.357	0.253	0.1	0.101	0.274	0.073	0.222	0.06	0.055	0.211
TCGA.C5.A7UC	high risk	0.147	0.074	0.227	0.034	0	0.133	0.11	0.015	0.041	0.356	0.081	0.1	0	0.118	0.066	0.113	0	0.121	0.128	0.126	0.163	0.167	0.128	0.084
TCGA.C5.A7UE	high risk	0.065	0.135	0.267	0.035	0.107	0	0.112	0	0	0.252	0.076	0.044	0	0.093	0.297	0.211	0.136	0.015	0.191	0.114	0.282	0.007	0.155	0.156
TCGA.C5.A7UH	low risk	0	0.033	0.45	0.184	0.182	0.112	0.299	0.188	0.053	0.062	0.121	0.044	0.005	0.03	0.257	0.383	0.052	0.217	0.46	0.263	0.176	0.212	0.1	0.161
TCGA.C5.A7UI	low risk	0	0.019	0.438	0.175	0.078	0.039	0.3	0.21	0	0.156	0.19	0	0	0.026	0.323	0.489	0.173	0	0.347	0.324	0.15	0.075	0.078	0.218
TCGA.C5.A7X3	low risk	0	0.019	0.414	0.156	0.135	0	0.159	0.161	0.09	0.051	0.198	0.035	0	0.187	0.278	0.316	0.194	0.155	0.499	0.247	0.091	0.05	0.163	0.182
TCGA.C5.A7X5	high risk	0.112	0.052	0.054	0	0.061	0.06	0.044	0.016	0	0.279	0.019	0.032	0	0.151	0.048	0.374	0.048	0.226	0.38	0.044	0.219	0.102	0.112	0.055
TCGA.C5.A7X8	low risk	0.013	0.234	0.306	0.015	0.146	0	0.044	0.039	0.015	0.316	0.27	0.084	0	0.161	0.369	0.188	0.175	0.18	0.255	0.082	0.163	0.037	0.198	0.149
TCGA.C5.A7XC	low risk	0.039	0.044	0.441	0.062	0.166	0.134	0.268	0	0.128	0.376	0.228	0.068	0	0.037	0.284	0.366	0.07	0.168	0.344	0.422	0.065	0.174	0.166	0.305
TCGA.C5.A8XH	low risk	0	0.088	0.346	0.183	0.052	0.098	0.224	0.166	0.127	0.198	0.056	0	0	0.019	0.33	0.499	0.049	0.17	0.395	0.123	0.163	0.054	0.079	0.145
TCGA.C5.A8XI	low risk	0.104	0.111	0.517	0.121	0.181	0.04	0.206	0.072	0.228	0.223	0.398	0.058	0.011	0	0.275	0.19	0.118	0	0.186	0.354	0.024	0.208	0.181	0.353
TCGA.C5.A8XJ	low risk	0.047	0.195	0.419	0.175	0.119	0.107	0.226	0.16	0.268	0.14	0.086	0.063	0.032	0	0.293	0.27	0.078	0.229	0.341	0.29	0.041	0.228	0.137	0.21
TCGA.C5.A8XK	high risk	0.105	0.032	0.374	0.106	0.119	0.084	0.08	0.019	0.037	0.267	0.005	0	0	0.097	0.273	0.245	0.063	0.183	0.418	0.268	0.201	0.153	0.132	0.124
TCGA.C5.A8YQ	high risk	0.117	0.058	0.278	0.066	0.02	0	0	0.018	0.116	0.2	0.196	0.12	0	0	0.139	0.258	0.151	0.169	0.437	0.179	0.163	0.156	0.118	0.198
TCGA.C5.A8YR	low risk	0	0	0.512	0.261	0.097	0.195	0.323	0.103	0	0.253	0.135	0	0	0	0.192	0.43	0.062	0.148	0.626	0.265	0.066	0.226	0.112	0.258
TCGA.C5.A8YT	low risk	0.064	0.166	0.553	0.041	0.054	0.008	0.043	0	0.176	0.253	0.135	0.048	0	0	0.19	0.02	0.073	0.198	0.211	0.414	0.15	0.308	0.185	0.328
TCGA.C5.A8ZZ	high risk	0.158	0.106	0.03	0	0.218	0.026	0.088	0	0.014	0.195	0.037	0.099	0	0.117	0.029	0.281	0.097	0.247	0.402	0.173	0.16	0.029	0.149	0.115
TCGA.C5.A901	high risk	0.015	0.149	0.334	0	0.081	0.022	0.156	0	0	0.354	0.166	0.075	0	0.02	0.269	0.378	0.091	0.177	0.339	0.079	0.271	0	0.139	0.041
TCGA.C5.A902	low risk	0	0.134	0.442	0.158	0	0.066	0.325	0.245	0.047	0.2	0.35	0	0	0	0.281	0.017	0.043	0.011	0.164	0.402	0.151	0.16	0.076	0.311
TCGA.C5.A905	high risk	0.107	0.1	0.324	0.027	0.127	0	0.194	0	0.077	0.162	0.193	0.118	0	0.051	0.201	0.242	0.062	0.008	0.245	0.171	0.166	0.181	0.278	0.191
TCGA.C5.A907	high risk	0.017	0	0.481	0.24	0	0.12	0.137	0.188	0.111	0.384	0.092	0.002	0.061	0.041	0.172	0.235	0.109	0.159	0.282	0.382	0.142	0.221	0.037	0.197
TCGA.DG.A2KH	high risk	0.109	0.254	0.243	0	0	0.04	0.045	0	0	0.277	0.118	0.05	0	0.076	0.184	0.018	0.18	0.046	0.038	0.013	0.315	0	0.071	0.095
TCGA.DG.A2KJ	low risk	0	0	0.448	0.142	0.08	0	0.155	0.046	0	0.192	0.224	0	0	0.109	0.28	0.474	0.275	0.056	0.381	0.29	0.135	0.037	0.122	0.265
TCGA.DG.A2KK	high risk	0.039	0.172	0.268	0.137	0	0	0.187	0.025	0.166	0.33	0.082	0	0	0.103	0.168	0.313	0.046	0.147	0.35	0.102	0.215	0.093	0.046	0.156
TCGA.DG.A2KL	high risk	0.054	0.071	0.427	0.14	0.185	0.102	0.245	0	0.089	0.163	0.072	0.067	0	0.076	0.205	0.687	0.044	0.334	0.475	0.099	0.09	0.107	0.135	0.166
TCGA.DG.A2KM	low risk	0	0.005	0.558	0.241	0.334	0.002	0.381	0.186	0	0.117	0.447	0.003	0	0	0.257	0.514	0.21	0.044	0.583	0.284	0	0.049	0.219	0.255
TCGA.DR.A0ZL	high risk	0.164	0.142	0.093	0	0.045	0.049	0.103	0	0	0.286	0.097	0.177	0	0.122	0.108	0.161	0.173	0.041	0.102	0.003	0.319	0	0.155	0.032
TCGA.DR.A0ZM	low risk	0	0.046	0.445	0.201	0.058	0.073	0.274	0.196	0.086	0	0.262	0.008	0.035	0	0.401	0.373	0.096	0.085	0.385	0.212	0.145	0.077	0.121	0.328
TCGA.DS.A0VK	high risk	0.084	0.144	0.144	0	0	0	0.048	0	0.183	0.302	0	0.078	0	0.095	0.186	0.327	0.12	0.111	0.269	0.18	0.256	0	0.049	0.041
TCGA.DS.A0VL	low risk	0.03	0.041	0.482	0.195	0.002	0.085	0.228	0.078	0.265	0.217	0.276	0.008	0	0	0.266	0.306	0.082	0.067	0.321	0.355	0.106	0.218	0.044	0.306
TCGA.DS.A0VM	high risk	0.004	0.119	0.311	0.159	0	0.08	0.229	0.062	0	0.137	0	0.014	0	0	0.264	0.553	0.03	0.155	0.337	0.181	0.238	0.045	0.044	0.075
TCGA.DS.A0VN	low risk	0	0.048	0.471	0.243	0.055	0.02	0.237	0.234	0.074	0.061	0.157	0	0	0.073	0.371	0.532	0.024	0.167	0.508	0.293	0.144	0.075	0.027	0.256
TCGA.DS.A1O9	low risk	0	0	0.459	0.251	0.112	0.079	0.275	0.258	0.044	0.016	0.173	0	0.033	0.058	0.309	0.376	0.072	0.216	0.684	0.267	0.063	0.221	0.075	0.168
TCGA.DS.A1OA	low risk	0.003	0.045	0.375	0.124	0.071	0.054	0.281	0.097	0.142	0.088	0.355	0.077	0.042	0.049	0.271	0.524	0.107	0.177	0.398	0.148	0.117	0.035	0.171	0.172
TCGA.DS.A1OB	high risk	0.014	0.024	0.281	0.134	0.184	0.078	0.252	0.06	0.07	0.078	0.059	0	0.012	0.01	0.22	0.439	0.079	0.245	0.616	0	0.152	0.146	0.106	0.138
TCGA.DS.A1OC	low risk	0	0	0.471	0.211	0.092	0.128	0.282	0.153	0.252	0.15	0.304	0.005	0.024	0	0.241	0.465	0.073	0.172	0.497	0.333	0.072	0.174	0.071	0.259
TCGA.DS.A1OD	low risk	0.019	0.062	0.519	0.166	0.154	0	0.268	0.181	0.016	0.254	0.46	0.078	0	0	0.369	0.248	0.162	0.075	0.372	0.179	0.027	0.081	0.241	0.298
TCGA.DS.A3LQ	high risk	0	0.036	0.33	0.143	0.148	0	0.122	0.021	0.238	0.149	0.008	0.052	0	0.049	0.254	0.519	0.096	0.172	0.569	0.21	0.139	0.139	0.132	0.211
TCGA.DS.A5RQ	low risk	0	0.085	0.334	0.127	0.057	0	0.145	0.038	0.068	0.213	0.144	0	0	0.081	0.402	0.372	0.089	0.159	0.416	0.13	0.207	0.036	0.04	0.147
TCGA.DS.A7WF	high risk	0.116	0.11	0.281	0.231	0.167	0.135	0.141	0.087	0.17	0.17	0.006	0.019	0.013	0.082	0.076	0.206	0.085	0.081	0.278	0.35	0.103	0.189	0.154	0.165
TCGA.DS.A7WH	high risk	0.144	0.163	0.359	0.092	0.129	0.098	0.101	0	0	0.308	0.24	0.098	0	0.058	0.154	0.035	0.057	0.145	0.196	0.231	0.202	0.043	0.244	0.06
TCGA.DS.A7WI	high risk	0.001	0.062	0.334	0.063	0	0	0.107	0.024	0.106	0.197	0.068	0	0	0.142	0.298	0.291	0.044	0.122	0.424	0.292	0.255	0.087	0.067	0.138
TCGA.EA.A1QS	high risk	0.099	0.179	0.154	0.116	0.062	0	0.111	0	0.157	0.167	0	0	0	0.162	0.258	0.428	0.079	0.334	0.401	0	0.141	0	0.146	0.051
TCGA.EA.A1QT	high risk	0	0.116	0.362	0.173	0.142	0.132	0.224	0.101	0.05	0.142	0.051	0.011	0.068	0	0.223	0.456	0.045	0.121	0.394	0.252	0.132	0.221	0.094	0.184
TCGA.EA.A3HQ	low risk	0.077	0.1	0.422	0.153	0.178	0.093	0.278	0.053	0.113	0.063	0.133	0.048	0	0	0.237	0.566	0.109	0.261	0.64	0.113	0.088	0.173	0.119	0.173
TCGA.EA.A3HR	high risk	0.052	0.188	0.308	0	0	0.003	0.133	0	0.1	0.223	0.004	0.1	0	0	0.398	0.296	0.045	0.049	0.24	0.235	0.285	0	0.106	0.14
TCGA.EA.A3HS	low risk	0.086	0	0.472	0.135	0.098	0.132	0.246	0.013	0.255	0.233	0.052	0.061	0.012	0	0.298	0.307	0.091	0.227	0.39	0.412	0.112	0.138	0.057	0.223
TCGA.EA.A3HT	high risk	0.077	0.052	0.346	0.156	0.154	0.085	0.16	0.024	0.082	0.282	0.163	0	0	0.04	0.233	0.418	0.067	0.318	0.491	0.102	0.109	0.124	0.101	0.13
TCGA.EA.A3HU	low risk	0	0	0.584	0.31	0.123	0.044	0.248	0.28	0.129	0	0.404	0.023	0	0	0.275	0.302	0.161	0.141	0.46	0.393	0	0.296	0.138	0.39
TCGA.EA.A3QD	low risk	0	0.074	0.468	0.152	0.255	0	0.239	0.246	0.045	0	0.366	0.056	0	0	0.3	0.506	0.194	0.108	0.57	0.163	0.047	0.11	0.195	0.324
TCGA.EA.A3QE	low risk	0	0.006	0.502	0.182	0.095	0	0.27	0.237	0.022	0.207	0.458	0.043	0	0	0.375	0.445	0.13	0.051	0.316	0.272	0.134	0.056	0.169	0.292
TCGA.EA.A3Y4	low risk	0	0	0.481	0.294	0	0.055	0.323	0.309	0.129	0.066	0.362	0	0	0	0.245	0.273	0.059	0.09	0.371	0.449	0.043	0.101	0.135	0.296
TCGA.EA.A410	high risk	0	0.051	0.478	0.227	0.107	0.125	0.21	0.099	0.261	0.02	0	0	0.028	0.11	0.297	0.24	0.056	0.159	0.379	0.299	0.092	0.254	0.086	0.262
TCGA.EA.A411	high risk	0.105	0.183	0.189	0.034	0.115	0.011	0.131	0	0	0.248	0.23	0.121	0	0.052	0.225	0.393	0.082	0.221	0.394	0.064	0.187	0	0.124	0.04
TCGA.EA.A439	high risk	0.063	0.235	0.316	0.227	0	0.029	0.151	0.139	0	0.163	0	0.022	0	0.023	0.282	0.192	0.058	0.17	0.315	0.12	0.175	0.081	0.06	0.085
TCGA.EA.A43B	low risk	0.004	0.053	0.379	0.181	0	0	0.259	0.158	0.023	0.467	0.101	0	0	0.042	0.229	0.271	0.123	0.125	0.417	0.15	0.201	0.049	0.146	0.219
TCGA.EA.A44S	low risk	0	0.122	0.435	0.073	0.083	0.035	0.215	0.001	0.012	0.14	0.218	0.026	0	0	0.438	0.482	0.095	0.17	0.439	0.172	0.171	0.074	0.075	0.208
TCGA.EA.A4BA	high risk	0.148	0.169	0	0	0	0	0	0	0	0.185	0	0.123	0	0.173	0	0.055	0.051	0.175	0.101	0.159	0.252	0	0.226	0
TCGA.EA.A50E	high risk	0	0.043	0.359	0.113	0.175	0.007	0.091	0	0.1	0.211	0.104	0.049	0	0.044	0.255	0.456	0.065	0.32	0.631	0.188	0.129	0.105	0.092	0.117
TCGA.EA.A556	high risk	0.126	0.158	0.375	0.187	0.149	0.012	0.045	0.013	0.181	0.255	0	0.015	0	0.041	0.093	0.228	0.063	0.183	0.335	0.284	0.103	0.243	0.17	0.128
TCGA.EA.A5FO	high risk	0.202	0.229	0.275	0.037	0.007	0.091	0.104	0.016	0	0.227	0.098	0.071	0	0.153	0.189	0	0.113	0.034	0	0.093	0.172	0.15	0.109	0.219
TCGA.EA.A5O9	high risk	0	0.12	0.391	0.182	0	0.038	0.157	0.105	0	0.188	0.012	0	0	0	0.3	0.389	0.035	0.176	0.365	0.018	0.256	0.089	0	0.171
TCGA.EA.A5ZD	low risk	0.029	0.077	0.304	0.1	0.116	0.086	0.237	0.088	0.013	0.162	0.108	0	0	0.062	0.247	0.476	0.081	0.229	0.523	0.074	0.243	0	0.143	0.11
TCGA.EA.A5ZE	low risk	0	0.03	0.309	0.063	0.079	0.06	0.234	0.089	0.118	0.218	0.254	0.001	0	0.07	0.364	0.375	0.108	0.133	0.487	0.162	0.154	0.049	0.106	0.212
TCGA.EA.A5ZF	high risk	0.165	0.133	0.108	0.082	0	0	0	0	0	0.259	0	0.077	0	0.142	0.052	0.286	0.132	0.23	0.407	0.207	0.173	0.09	0.064	0.037
TCGA.EA.A6QX	low risk	0	0.082	0.404	0.101	0.11	0.074	0.26	0.123	0.114	0.121	0.079	0.029	0.051	0	0.275	0.332	0.163	0.075	0.447	0.129	0.141	0.125	0.09	0.205
TCGA.EA.A78R	high risk	0	0.094	0.376	0.127	0.054	0.001	0.178	0.042	0	0.161	0.144	0	0	0.076	0.343	0.452	0.062	0.121	0.435	0.197	0.201	0.091	0.119	0.135
TCGA.EA.A97N	high risk	0.161	0.143	0.232	0.01	0.081	0.027	0.118	0	0.02	0.288	0.073	0.167	0	0.116	0.182	0.382	0.083	0.213	0.262	0.156	0.152	0.045	0.139	0.124
TCGA.EK.A2GZ	high risk	0	0.075	0.389	0.113	0	0	0.076	0.083	0.021	0.173	0.191	0.088	0	0.073	0.291	0.35	0.053	0.129	0.291	0.1	0.271	0.123	0.085	0.094
TCGA.EK.A2H0	high risk	0.123	0.012	0.283	0.063	0	0.07	0.057	0.11	0.121	0.15	0.16	0.01	0.035	0.05	0.16	0.42	0.028	0.127	0.357	0.247	0.204	0.188	0.029	0.138
TCGA.EK.A2H1	low risk	0	0.036	0.382	0.177	0.045	0.045	0.264	0.187	0.105	0.095	0.042	0	0.003	0.104	0.3	0.5	0.034	0.201	0.572	0.253	0.156	0.064	0.035	0.123
TCGA.EK.A2IR	high risk	0.138	0.063	0	0	0.007	0.046	0.016	0	0	0.244	0.017	0.099	0	0.167	0	0.217	0.092	0.215	0.269	0.138	0.225	0.013	0.084	0.036
TCGA.EK.A2PG	high risk	0.053	0.15	0.28	0.079	0.001	0.016	0.154	0.029	0.064	0.115	0.137	0.007	0.036	0.046	0.248	0.305	0.102	0.073	0.244	0.031	0.297	0.113	0.025	0.115
TCGA.EK.A2PI	high risk	0.129	0.125	0.214	0.089	0.05	0.007	0.11	0	0.188	0.301	0	0.048	0	0.067	0.13	0.338	0.024	0.19	0.186	0.283	0.184	0.129	0.062	0.118
TCGA.EK.A2PK	low risk	0	0	0.474	0.284	0.103	0.083	0.284	0.271	0.112	0.14	0.327	0	0.017	0	0.208	0.358	0.073	0.064	0.385	0.399	0.123	0.102	0.049	0.259
TCGA.EK.A2PL	high risk	0.044	0.123	0.334	0.149	0	0.073	0.18	0.155	0.023	0.254	0.09	0.041	0.027	0.012	0.312	0.177	0.02	0.083	0.132	0.203	0.221	0.073	0.094	0.112
TCGA.EK.A2PM	high risk	0.141	0.07	0.096	0	0	0	0	0	0	0.207	0	0.094	0	0.1	0.121	0.231	0.079	0.191	0.229	0.147	0.248	0.103	0.088	0.089
TCGA.EK.A2R7	low risk	0.054	0.135	0.339	0.133	0.112	0.061	0.16	0.164	0.055	0.118	0.391	0.054	0	0.084	0.334	0.295	0.169	0.066	0.269	0.183	0.108	0.063	0.167	0.229
TCGA.EK.A2R8	high risk	0.021	0.114	0.209	0.123	0.084	0.108	0.187	0.16	0.046	0.271	0	0.09	0	0.018	0.203	0.039	0.057	0.22	0.126	0.274	0.31	0.066	0.06	0.093
TCGA.EK.A2R9	low risk	0.02	0.201	0.223	0.147	0.153	0	0.19	0.222	0.298	0.282	0.097	0	0	0.016	0.21	0.402	0.061	0.204	0.319	0.172	0.138	0.069	0.144	0.215
TCGA.EK.A2RA	low risk	0	0.089	0.308	0.131	0.156	0.028	0.149	0.245	0.139	0.171	0.363	0	0.037	0.025	0.215	0.42	0.1	0.11	0.328	0.246	0.145	0.083	0.141	0.286
TCGA.EK.A2RB	high risk	0.062	0.183	0.289	0.079	0.113	0.035	0.136	0.057	0.062	0.079	0	0.035	0	0	0.223	0.328	0.063	0.161	0.241	0.244	0.284	0.094	0	0.155
TCGA.EK.A2RC	low risk	0.018	0.12	0.306	0	0.186	0.034	0.188	0.085	0.187	0.143	0.337	0.114	0	0	0.279	0.356	0.108	0.158	0.362	0.363	0.151	0.031	0.196	0.206
TCGA.EK.A2RE	high risk	0.165	0.027	0	0	0	0.046	0.115	0	0	0.285	0.058	0.129	0	0.168	0.027	0.336	0.037	0.167	0.176	0.187	0.255	0	0.083	0
TCGA.EK.A2RJ	low risk	0	0	0.339	0.13	0.017	0.114	0.16	0.296	0.201	0.407	0.147	0.012	0.012	0	0.109	0.447	0.068	0.185	0.471	0.214	0.246	0.034	0.034	0.192
TCGA.EK.A2RK	low risk	0.014	0.113	0.266	0.068	0.184	0.008	0.178	0.144	0.151	0.08	0.208	0.027	0	0	0.263	0.406	0.106	0.082	0.305	0.157	0.196	0.113	0.074	0.238
TCGA.EK.A2RL	high risk	0.07	0.224	0.155	0	0	0	0	0.145	0.145	0.455	0.031	0.106	0	0.075	0.218	0	0.075	0.124	0.145	0.169	0.304	0	0.1	0.028
TCGA.EK.A2RM	high risk	0.112	0.095	0.178	0.092	0.099	0.102	0.048	0	0	0.258	0.11	0.003	0	0.08	0.072	0.485	0.059	0.138	0.408	0.298	0.177	0.073	0.08	0.041
TCGA.EK.A2RO	high risk	0.042	0.159	0.215	0.086	0.143	0	0.093	0.075	0.169	0.207	0.067	0.033	0.001	0.046	0.105	0.356	0.015	0.18	0.267	0.222	0.235	0.032	0.087	0.046
TCGA.EK.A3GJ	low risk	0	0	0.511	0.228	0.04	0.151	0.244	0.266	0.114	0.067	0.306	0	0.059	0.012	0.204	0.479	0.086	0.146	0.496	0.203	0.085	0.232	0.038	0.32
TCGA.EK.A3GK	low risk	0.04	0.086	0.418	0.239	0	0.181	0.246	0.138	0.162	0.099	0.219	0.043	0	0	0.248	0.253	0.1	0.034	0.217	0.286	0.109	0.225	0.069	0.281
TCGA.EK.A3GN	high risk	0.25	0.059	0.157	0	0	0.052	0	0	0.073	0.103	0	0.089	0.007	0.081	0	0.258	0.127	0.14	0.211	0.348	0.173	0.129	0.108	0.059
TCGA.EX.A1H5	high risk	0.091	0.206	0.13	0	0.186	0	0.069	0.127	0.146	0.197	0.243	0.125	0	0.052	0.264	0.082	0.151	0.063	0.065	0.058	0.199	0.064	0.166	0.241
TCGA.EX.A3L1	high risk	0.057	0.009	0.174	0.11	0.185	0.068	0.033	0	0.046	0.453	0.187	0.038	0	0.149	0.159	0.449	0.058	0.21	0.463	0.151	0.304	0	0.148	0.037
TCGA.EX.A449	high risk	0.106	0.227	0.279	0.014	0.175	0	0	0.049	0.124	0.397	0.167	0.04	0	0.083	0.152	0.264	0.095	0.112	0.247	0.296	0.108	0.137	0.162	0.231
TCGA.EX.A69L	low risk	0	0.067	0.293	0.151	0.196	0	0.162	0.262	0.2	0.203	0.259	0	0.015	0.007	0.198	0.377	0.148	0.126	0.56	0.189	0.134	0.071	0.153	0.211
TCGA.EX.A69M	low risk	0	0.075	0.277	0.18	0.17	0.082	0.203	0.288	0.127	0.144	0.324	0	0.014	0.034	0.194	0.405	0.087	0.194	0.405	0.178	0.206	0.032	0.141	0.215
TCGA.EX.A8YF	low risk	0	0.002	0.259	0.161	0.295	0.109	0.237	0.156	0.219	0.181	0.262	0.083	0.007	0	0.182	0.217	0.192	0.096	0.312	0.223	0.195	0.047	0.113	0.268
TCGA.FU.A23K	low risk	0	0.152	0.318	0.089	0.242	0	0.156	0.236	0.142	0	0.345	0	0	0.041	0.171	0.472	0.168	0.094	0.392	0.148	0.148	0.085	0.14	0.237
TCGA.FU.A23L	low risk	0.034	0.136	0.315	0.101	0.177	0.033	0.158	0.24	0.181	0.18	0.361	0.138	0	0	0.151	0.359	0.082	0.098	0.316	0.202	0.162	0.063	0.202	0.248
TCGA.FU.A2QG	low risk	0.052	0.131	0.379	0.172	0	0.021	0.14	0.158	0.221	0.323	0.182	0	0	0	0.298	0.45	0.019	0.036	0.194	0.247	0.175	0.191	0.021	0.265
TCGA.FU.A3EO	high risk	0	0.163	0.185	0.039	0.143	0	0.001	0.053	0	0.28	0.188	0	0	0.097	0.135	0.55	0.075	0.203	0.416	0.095	0.259	0.012	0.046	0.154
TCGA.FU.A3HY	high risk	0.115	0.115	0.015	0	0	0	0	0.054	0.107	0.365	0.003	0.189	0	0.023	0.1	0.279	0.04	0.131	0.08	0.163	0.393	0	0.034	0
TCGA.FU.A3HZ	high risk	0	0.127	0.411	0.231	0	0.049	0.19	0.154	0.421	0.309	0.045	0	0.02	0	0.235	0.442	0.06	0.146	0.508	0.317	0.072	0.152	0.009	0.301
TCGA.FU.A3NI	high risk	0.054	0.123	0.256	0.138	0.135	0.032	0.12	0.025	0.211	0.277	0.287	0.063	0	0	0.199	0.433	0.131	0.147	0.519	0.057	0.086	0.114	0.162	0.222
TCGA.FU.A3TQ	low risk	0.06	0.147	0.158	0	0.231	0.001	0.162	0.043	0.097	0.196	0.207	0.141	0	0.035	0.298	0.408	0.111	0.175	0.25	0.086	0.283	0	0.171	0.128
TCGA.FU.A3TX	low risk	0.026	0.191	0.256	0.099	0.242	0.031	0.155	0.119	0.27	0.282	0.003	0	0	0	0.256	0.351	0.118	0.19	0.32	0.087	0.204	0.03	0.124	0.153
TCGA.FU.A3WB	high risk	0.029	0.259	0.224	0.085	0.024	0.001	0.095	0.085	0.103	0.293	0.123	0.044	0.03	0.032	0.285	0.277	0.091	0.207	0.304	0.163	0.133	0.182	0.136	0.161
TCGA.FU.A3YQ	low risk	0.042	0.098	0.283	0.088	0.261	0	0.128	0.103	0.151	0.143	0.302	0.07	0	0.041	0.252	0.503	0.143	0.238	0.426	0.255	0.172	0.002	0.17	0.168
TCGA.FU.A40J	low risk	0.053	0.175	0.276	0.08	0	0.016	0.092	0.132	0.084	0.307	0.158	0.085	0	0.11	0.107	0.165	0.039	0.165	0.214	0.267	0.333	0.035	0.089	0.216
TCGA.FU.A57G	high risk	0.107	0.179	0.056	0.043	0.072	0	0	0	0.182	0.273	0.212	0.055	0	0.032	0.142	0.478	0.018	0.27	0.439	0.104	0.177	0.05	0.157	0.034
TCGA.FU.A5XV	high risk	0.04	0.038	0.318	0.144	0.057	0.005	0.14	0.122	0.242	0.33	0.283	0.047	0	0	0.288	0.511	0.1	0.11	0.342	0.139	0.156	0.099	0.034	0.246
TCGA.FU.A770	high risk	0.101	0.141	0.29	0.05	0.053	0	0	0.024	0.035	0.311	0.29	0.085	0	0.019	0.204	0.325	0.059	0.119	0.29	0.17	0.341	0.075	0.14	0.105
TCGA.GH.A9DA	high risk	0.031	0.094	0.229	0.031	0.214	0.04	0.172	0.085	0.249	0.343	0.027	0.029	0	0.071	0.128	0.355	0.032	0.219	0.4	0.108	0.27	0	0.151	0.148
TCGA.HG.A2PA	low risk	0.017	0.07	0.344	0.188	0.12	0.067	0.225	0.112	0.186	0.265	0.398	0	0	0	0.37	0.513	0.044	0.139	0.32	0.447	0.11	0.12	0.14	0.224
TCGA.HM.A3JJ	low risk	0.057	0.047	0.223	0.107	0.189	0.029	0.14	0.144	0.217	0.136	0.086	0.061	0.001	0.118	0.259	0.485	0.089	0.22	0.383	0.173	0.19	0.008	0.155	0.146
TCGA.HM.A3JK	low risk	0.033	0.168	0.157	0	0.211	0	0.087	0.043	0.204	0.272	0.168	0.07	0	0.117	0.19	0.424	0.111	0.248	0.422	0.067	0.152	0	0.181	0.174
TCGA.HM.A4S6	low risk	0	0.057	0.384	0.233	0.109	0.071	0.22	0.117	0.126	0.161	0.232	0	0.031	0	0.334	0.55	0.074	0.255	0.71	0.144	0.02	0.163	0.096	0.275
TCGA.HM.A6W2	high risk	0	0.206	0.115	0	0.255	0	0.17	0.051	0.04	0.13	0	0.102	0	0.053	0.114	0.195	0.091	0.266	0.513	0.069	0.282	0.035	0.143	0.083
TCGA.IR.A3L7	high risk	0.211	0.213	0.09	0	0	0	0.024	0.036	0.119	0.285	0.24	0.073	0	0.02	0.096	0.286	0.105	0.189	0.249	0.15	0.176	0.059	0.18	0.122
TCGA.IR.A3LA	high risk	0.008	0.155	0.288	0.149	0.15	0.093	0.132	0.117	0.256	0.303	0.189	0	0.03	0	0.092	0.451	0.104	0.226	0.541	0.217	0.099	0.139	0.12	0.141
TCGA.IR.A3LB	low risk	0.02	0.215	0.241	0.105	0.162	0.008	0.066	0.058	0.173	0.429	0.101	0.034	0.002	0.036	0.189	0.329	0	0.238	0.245	0.155	0.206	0	0.216	0.087
TCGA.IR.A3LC	high risk	0.038	0.106	0.143	0	0.057	0.036	0.12	0.109	0.17	0.339	0.141	0.041	0	0	0	0.343	0.041	0.207	0.36	0.38	0.214	0.025	0.091	0.074
TCGA.IR.A3LF	low risk	0.094	0.256	0.139	0.063	0.183	0.074	0.128	0.162	0.157	0.262	0.223	0.096	0.017	0.071	0.116	0.31	0.073	0.193	0.147	0.155	0.199	0	0.222	0.203
TCGA.IR.A3LH	low risk	0	0.033	0.313	0.192	0.219	0.093	0.162	0.251	0.244	0.119	0.229	0.017	0	0.057	0.202	0.512	0.152	0.22	0.611	0.253	0.097	0.018	0.152	0.246
TCGA.IR.A3LI	high risk	0.089	0.197	0	0	0.02	0	0	0	0	0.382	0	0.085	0	0.162	0	0.169	0.041	0.115	0.058	0.02	0.358	0	0.184	0.004
TCGA.IR.A3LK	high risk	0	0.054	0.374	0.263	0.096	0.05	0.162	0.174	0.194	0	0.335	0	0.032	0	0.242	0.651	0.067	0.241	0.614	0.137	0.107	0.165	0.062	0.184
TCGA.IR.A3LL	low risk	0	0.032	0.4	0.193	0.158	0	0.195	0.274	0.147	0.066	0.195	0	0.009	0	0.245	0.544	0.095	0.187	0.544	0.23	0.148	0.06	0.107	0.295
TCGA.JW.A5VG	low risk	0	0.022	0.417	0.183	0.032	0.123	0.228	0.197	0.306	0.059	0.267	0	0.044	0.026	0.259	0.607	0.025	0.173	0.595	0.298	0.052	0.17	0.083	0.344
TCGA.JW.A5VH	high risk	0.097	0.204	0.318	0.01	0	0.066	0.194	0	0.007	0.44	0	0.054	0	0.058	0.222	0.24	0.025	0.131	0.269	0.294	0.206	0.024	0.065	0.184
TCGA.JW.A5VI	low risk	0.006	0.1	0.39	0.115	0.152	0.078	0.174	0.131	0.294	0.112	0.29	0.036	0.037	0.046	0.273	0.566	0.097	0.179	0.453	0.213	0.099	0.152	0.151	0.288
TCGA.JW.A5VJ	high risk	0.123	0.131	0.225	0.114	0.09	0.019	0.062	0.022	0.199	0.127	0.068	0.119	0.063	0	0.207	0.6	0.136	0.254	0.452	0.187	0.152	0.062	0.043	0.182
TCGA.JW.A5VK	high risk	0.052	0.096	0.124	0	0.175	0	0.037	0.049	0.073	0.239	0.098	0.022	0.018	0.084	0.212	0.572	0.177	0.094	0.401	0.157	0.226	0.097	0.084	0.098
TCGA.JW.A5VL	low risk	0	0.001	0.423	0.233	0.114	0.107	0.238	0.213	0.285	0	0.304	0	0.065	0	0.312	0.505	0.088	0.221	0.635	0.22	0.08	0.166	0.048	0.322
TCGA.JW.A69B	high risk	0.028	0.107	0.153	0.022	0.26	0.111	0.036	0.087	0.046	0.277	0.076	0.051	0	0.145	0.19	0.669	0.121	0.257	0.71	0.067	0.172	0	0.135	0.081
TCGA.JW.A852	high risk	0	0.102	0.177	0.044	0.203	0	0.062	0.156	0.051	0.238	0.103	0	0	0.081	0.279	0.38	0.116	0.136	0.299	0.167	0.282	0.047	0.077	0.153
TCGA.JW.AAVH	high risk	0.114	0.145	0.295	0.048	0.032	0	0.12	0.1	0.275	0.277	0.336	0.017	0.033	0	0.311	0.389	0.097	0.067	0.153	0.238	0.124	0.154	0.167	0.254
TCGA.JX.A3PZ	high risk	0	0.035	0.376	0.201	0.08	0.053	0.085	0.123	0.101	0.269	0.138	0	0	0.085	0.21	0.699	0.017	0.258	0.679	0.268	0.062	0.154	0.038	0.165
TCGA.JX.A3Q0	low risk	0	0.051	0.243	0.114	0.191	0.103	0.223	0.17	0.173	0.123	0.219	0	0	0	0.226	0.469	0.096	0.119	0.467	0.115	0.236	0.043	0.081	0.237
TCGA.JX.A3Q8	low risk	0.038	0.18	0.218	0.132	0.13	0.127	0.196	0.236	0.239	0.176	0.142	0	0	0.011	0.14	0.343	0.009	0.078	0.36	0.478	0.148	0.07	0.039	0.183
TCGA.JX.A5QV	low risk	0	0.153	0.282	0.163	0.134	0.013	0.165	0.195	0.124	0.189	0.128	0	0	0	0.239	0.571	0.055	0.235	0.336	0.136	0.194	0.026	0.043	0.196
TCGA.LP.A4AU	low risk	0	0.029	0.413	0.205	0	0.071	0.093	0.152	0.167	0.497	0.278	0	0	0	0.308	0.261	0.035	0.134	0.289	0.425	0.169	0.178	0.078	0.211
TCGA.LP.A4AW	high risk	0.075	0.147	0.064	0	0.154	0	0.029	0.052	0.232	0.234	0.155	0.037	0	0.182	0.284	0.303	0.101	0.181	0.279	0.194	0.234	0	0.176	0.088
TCGA.LP.A4AX	low risk	0	0	0.411	0.319	0.159	0.059	0.21	0.31	0.208	0.218	0.301	0	0.031	0.059	0.14	0.507	0.101	0.197	0.642	0.339	0.016	0.151	0.132	0.292
TCGA.LP.A5U2	high risk	0.02	0.209	0.224	0.1	0.066	0.098	0.125	0.191	0.29	0	0.056	0.052	0.019	0	0.227	0.298	0.065	0.157	0.279	0	0.25	0.119	0.025	0.236
TCGA.LP.A5U3	high risk	0	0.139	0.257	0.095	0.063	0.052	0.196	0.231	0.14	0.222	0.084	0.036	0.012	0	0.238	0.413	0.046	0.099	0.399	0.203	0.243	0.047	0.002	0.13
TCGA.LP.A7HU	low risk	0	0.148	0.304	0.155	0.207	0.072	0.208	0.249	0.072	0.112	0.165	0.03	0.032	0	0.072	0.359	0.139	0.184	0.416	0.189	0.167	0.084	0.149	0.278
TCGA.MA.AA3W	low risk	0	0.031	0.345	0.176	0.271	0.013	0.285	0.292	0.214	0.155	0.295	0.006	0	0	0.217	0.575	0.105	0.132	0.359	0.32	0.108	0.029	0.157	0.268
TCGA.MA.AA3X	high risk	0.012	0.082	0.281	0.069	0.131	0	0.022	0	0.11	0.21	0.216	0.035	0	0	0.128	0.739	0.082	0.259	0.857	0.023	0.174	0.102	0.127	0.073
TCGA.MA.AA3Y	low risk	0	0	0.425	0.227	0.145	0.042	0.208	0.29	0.278	0.202	0.278	0	0.008	0.033	0.246	0.646	0.083	0.146	0.615	0.355	0.117	0.135	0.105	0.21
TCGA.MA.AA3Z	low risk	0	0.04	0.461	0.267	0.036	0	0.181	0.323	0.154	0.09	0.432	0	0.041	0.026	0.348	0.539	0.042	0.095	0.384	0.257	0.069	0.211	0.164	0.243
TCGA.MA.AA41	high risk	0.067	0.194	0.22	0.114	0.047	0.038	0.154	0.13	0.102	0.164	0	0.065	0	0	0.237	0.33	0.045	0.178	0.258	0.228	0.268	0.049	0	0.178
TCGA.MA.AA42	low risk	0	0	0.377	0.237	0.29	0	0.313	0.285	0.114	0.079	0.278	0	0	0	0.204	0.618	0.184	0.158	0.543	0.288	0.115	0.049	0.142	0.286
TCGA.MA.AA43	high risk	0.086	0.079	0	0	0.073	0.084	0.186	0.089	0.123	0.343	0.064	0.013	0	0.165	0.087	0.381	0.092	0.161	0.382	0.209	0.185	0.008	0.136	0.035
TCGA.MU.A51Y	low risk	0.015	0.086	0.25	0.091	0.249	0	0.179	0.145	0.123	0.178	0.266	0.114	0	0.019	0.252	0.502	0.113	0.181	0.477	0.125	0.121	0.04	0.208	0.241
TCGA.MU.A5YI	low risk	0.116	0.189	0.185	0.011	0.235	0	0.094	0.036	0.109	0.251	0.311	0.169	0	0.018	0.16	0.44	0.09	0.16	0.255	0.139	0.134	0	0.257	0.202
TCGA.MU.A8JM	low risk	0	0.074	0.262	0.041	0.206	0.038	0.177	0.096	0.176	0.274	0.132	0.019	0	0.071	0.26	0.465	0.064	0.127	0.244	0.211	0.27	0.014	0.162	0.12
TCGA.MY.A5BD	high risk	0.056	0.246	0.248	0.11	0.06	0	0.097	0.076	0.271	0.186	0.032	0.074	0	0.161	0.176	0.207	0.018	0.08	0.029	0.221	0.222	0.029	0.096	0.187
TCGA.MY.A5BE	low risk	0	0.023	0.389	0.179	0.345	0.064	0.245	0.3	0.07	0.123	0.341	0.071	0	0	0.137	0.421	0.294	0.058	0.452	0.276	0	0.085	0.23	0.393
TCGA.MY.A5BF	low risk	0	0.106	0.298	0.148	0.116	0.03	0.183	0.239	0.206	0.16	0.13	0.058	0.004	0	0.287	0.448	0.054	0.214	0.342	0.068	0.168	0.077	0.061	0.26
TCGA.MY.A913	low risk	0	0.022	0.386	0.216	0.201	0.072	0.315	0.229	0.233	0.201	0.1	0	0.036	0.045	0.197	0.716	0.082	0.135	0.553	0.149	0.129	0.11	0.098	0.197
TCGA.PN.A8MA	low risk	0	0.159	0.315	0.216	0.165	0.005	0.19	0.241	0.303	0.113	0.433	0.021	0.076	0	0.195	0.417	0.161	0.173	0.436	0.226	0.05	0.178	0.115	0.196
TCGA.Q1.A5R1	high risk	0.107	0.234	0.09	0.002	0.185	0.067	0.101	0.062	0.097	0.239	0.234	0.059	0	0.065	0.142	0.187	0.151	0.117	0.216	0.201	0.256	0	0.143	0.108
TCGA.Q1.A5R2	low risk	0	0.077	0.286	0.139	0.179	0.014	0.146	0.206	0.222	0.067	0.034	0	0.011	0	0.205	0.517	0.131	0.174	0.555	0.238	0.226	0.089	0	0.242
TCGA.Q1.A5R3	low risk	0	0.087	0.272	0.09	0.179	0	0.088	0.149	0.198	0.243	0.209	0.005	0	0.069	0.19	0.364	0.115	0	0.228	0.247	0.228	0.089	0.134	0.243
TCGA.Q1.A6DT	high risk	0.06	0.087	0.067	0.04	0	0	0	0.088	0.174	0.279	0.093	0.053	0	0.172	0.13	0.59	0.051	0.157	0.478	0.137	0.25	0.039	0.048	0
TCGA.Q1.A6DV	low risk	0.07	0.225	0.182	0.002	0	0.012	0.033	0.068	0.183	0.397	0.162	0.061	0	0.109	0.164	0.099	0.121	0.091	0	0.22	0.323	0.074	0.144	0.086
TCGA.Q1.A6DW	high risk	0.065	0.074	0.31	0.098	0	0.036	0.19	0.028	0.258	0.316	0.16	0.096	0	0	0.281	0.479	0.087	0.243	0.375	0.255	0.141	0.09	0.055	0.165
TCGA.Q1.A73O	low risk	0	0.074	0.435	0.215	0.07	0.037	0.172	0.202	0.293	0.322	0.308	0	0.016	0	0.313	0.421	0.06	0.154	0.419	0.333	0.076	0.153	0.068	0.3
TCGA.Q1.A73P	low risk	0.059	0.218	0.173	0.132	0.128	0.09	0.104	0.176	0	0.217	0.208	0.067	0	0.003	0.174	0.312	0.099	0.245	0.301	0.216	0.185	0	0.113	0.17
TCGA.Q1.A73Q	high risk	0.163	0.147	0.107	0.018	0.134	0	0.072	0.125	0.229	0.28	0.362	0.132	0	0.067	0.268	0.446	0.129	0.092	0.212	0.135	0.166	0	0.187	0.169
TCGA.Q1.A73R	high risk	0.111	0.19	0.254	0.176	0.061	0.074	0.143	0.047	0.306	0.157	0.147	0.02	0.014	0.069	0.134	0.214	0.013	0.119	0.32	0.32	0.147	0.139	0.156	0.112
TCGA.Q1.A73S	high risk	0.155	0.149	0	0	0.048	0	0	0.015	0	0.176	0.141	0.069	0	0	0	0.665	0.062	0.172	0.509	0.159	0.196	0.011	0.038	0.091
TCGA.R2.A69V	low risk	0	0	0.361	0.137	0.195	0	0.28	0.297	0.133	0.144	0.275	0	0	0	0.272	0.702	0.195	0.154	0.615	0.353	0.105	0.004	0.146	0.285
TCGA.RA.A741	low risk	0.004	0.095	0.239	0.164	0.198	0	0.131	0.228	0.203	0.238	0.157	0	0.022	0.049	0.191	0.475	0.121	0.194	0.427	0.242	0.178	0.038	0.131	0.214
TCGA.UC.A7PD	high risk	0.081	0.122	0.261	0.097	0.156	0.041	0.163	0.073	0.136	0.241	0.074	0.013	0.036	0.052	0.184	0.435	0.061	0.141	0.291	0.145	0.212	0.119	0.173	0.119
TCGA.UC.A7PF	low risk	0	0.071	0.294	0.13	0.173	0	0.253	0.195	0.142	0.222	0.214	0.086	0	0	0.262	0.523	0.114	0.233	0.438	0.245	0.116	0.02	0.116	0.301
TCGA.UC.A7PG	high risk	0.116	0.177	0.295	0	0.041	0	0.06	0	0.062	0.473	0.346	0.08	0	0	0.326	0.423	0.023	0.145	0.402	0.102	0.195	0.029	0.13	0.201
TCGA.UC.A7PI	high risk	0.133	0.238	0.208	0.082	0	0.045	0	0.043	0.04	0.379	0.18	0.088	0	0.057	0.16	0.318	0.068	0.188	0.344	0.038	0.188	0.08	0.105	0.091
TCGA.VS.A8EB	low risk	0.004	0.069	0.383	0.172	0	0.041	0.154	0.194	0.352	0.31	0.133	0	0.01	0	0.293	0.329	0.045	0.121	0.428	0.396	0.072	0.206	0.037	0.293
TCGA.VS.A8EC	high risk	0.172	0.258	0.106	0	0	0	0	0.086	0.165	0.174	0.134	0.083	0	0.074	0.077	0.387	0.1	0.098	0.217	0.235	0.234	0.036	0.116	0.078
TCGA.VS.A8EG	high risk	0.04	0.154	0.327	0.045	0.158	0	0.093	0.041	0.199	0.267	0.29	0.07	0	0.039	0.353	0.312	0.084	0.121	0.29	0.182	0.248	0.098	0.125	0.14
TCGA.VS.A8EH	high risk	0.024	0.03	0.093	0	0	0	0.086	0.07	0.309	0.322	0.102	0.023	0.006	0.111	0.126	0.506	0.075	0.148	0.398	0.28	0.183	0.1	0.034	0.047
TCGA.VS.A8EI	low risk	0.015	0.079	0.299	0.128	0.238	0.024	0.108	0.291	0.191	0.143	0.164	0.02	0.03	0.038	0.269	0.337	0.104	0.16	0.3	0.301	0.197	0.052	0.188	0.207
TCGA.VS.A8EJ	high risk	0.022	0.184	0.274	0.204	0.129	0	0.057	0.135	0.184	0.246	0.092	0	0.052	0.025	0.162	0.333	0.15	0.109	0.428	0.199	0.147	0.169	0.105	0.133
TCGA.VS.A8EK	high risk	0.054	0.102	0.293	0.074	0.154	0.098	0.086	0.072	0.143	0.243	0.159	0	0.078	0	0.205	0.495	0.101	0.235	0.465	0.19	0.231	0.166	0.044	0.149
TCGA.VS.A8EL	low risk	0	0	0.494	0.267	0.103	0.02	0.261	0.193	0.255	0.154	0.153	0	0.017	0	0.234	0.675	0.047	0.197	0.722	0.355	0.1	0.156	0.152	0.266
TCGA.VS.A8Q8	low risk	0	0.069	0.293	0.181	0.149	0.042	0.091	0.181	0.147	0.226	0.139	0	0	0.009	0.202	0.462	0.085	0.185	0.41	0.242	0.245	0.051	0.059	0.2
TCGA.VS.A8Q9	high risk	0.017	0.155	0.322	0.152	0.072	0.07	0.121	0.155	0.176	0.246	0.19	0	0.035	0.012	0.302	0.212	0.084	0.209	0.407	0.175	0.115	0.136	0.169	0.17
TCGA.VS.A8QA	low risk	0.133	0.245	0.319	0.283	0	0.048	0.074	0.193	0.08	0.213	0.214	0	0.011	0.078	0.25	0.248	0.113	0.012	0.25	0.233	0.083	0.178	0.058	0.227
TCGA.VS.A8QC	high risk	0.026	0.167	0.336	0.029	0.147	0	0.128	0.012	0.115	0.303	0.196	0.058	0	0	0.201	0.553	0.071	0.229	0.411	0.28	0.139	0.14	0.072	0.228
TCGA.VS.A8QF	low risk	0	0.085	0.207	0.011	0.256	0	0.107	0.132	0.129	0.287	0.104	0.004	0	0.029	0.278	0.534	0.148	0.184	0.51	0.196	0.257	0	0.08	0.208
TCGA.VS.A8QH	high risk	0.1	0.011	0.122	0	0.027	0.058	0	0	0.105	0.361	0.09	0.08	0	0.326	0.099	0.365	0.047	0.133	0.197	0.218	0.329	0.014	0.14	0.026
TCGA.VS.A8QM	low risk	0.088	0.101	0.335	0.022	0.458	0	0.228	0.183	0.119	0.145	0.373	0.17	0	0.022	0.244	0.407	0.182	0.031	0.189	0.278	0.121	0.052	0.283	0.299
TCGA.VS.A94W	low risk	0	0.071	0.311	0.071	0.34	0.029	0.317	0.207	0.102	0.342	0.112	0.002	0	0.054	0.192	0.529	0.113	0.156	0.429	0.205	0.134	0	0.167	0.273
TCGA.VS.A94X	high risk	0	0.022	0.413	0.173	0.155	0.122	0.219	0.128	0.129	0.309	0.078	0.013	0.014	0.039	0.223	0.503	0.085	0.144	0.461	0.165	0.133	0.14	0.124	0.219
TCGA.VS.A94Y	high risk	0.132	0.017	0.285	0.115	0	0.064	0.088	0.058	0.145	0.367	0	0.004	0	0.047	0.162	0.496	0.023	0.227	0.416	0.307	0.195	0.077	0.078	0.085
TCGA.VS.A94Z	low risk	0	0.031	0.356	0.219	0.244	0.03	0.301	0.299	0.192	0.072	0.193	0.017	0	0	0.217	0.388	0.11	0.177	0.443	0.318	0.126	0.082	0.142	0.294
TCGA.VS.A950	high risk	0	0.075	0.27	0.071	0.26	0.042	0.071	0.072	0.154	0.247	0.125	0.082	0.012	0.076	0.141	0.535	0.168	0.105	0.432	0.163	0.256	0.087	0.127	0.026
TCGA.VS.A952	high risk	0.145	0.168	0.073	0	0.283	0	0	0.124	0	0.325	0.075	0.133	0.006	0.13	0.019	0.146	0.152	0.156	0.02	0.094	0.3	0	0.225	0.05
TCGA.VS.A953	high risk	0	0.128	0.375	0.212	0	0	0.095	0.206	0.275	0.065	0.127	0	0.003	0.022	0.279	0.518	0.05	0.174	0.502	0.2	0.135	0.177	0	0.123
TCGA.VS.A954	high risk	0	0.166	0.188	0.067	0.23	0.056	0.194	0.092	0.214	0.206	0.059	0.115	0	0	0.16	0.35	0.083	0.232	0.342	0.061	0.254	0.035	0.082	0.162
TCGA.VS.A957	high risk	0.083	0.191	0.167	0	0.101	0.011	0.106	0.082	0.032	0.349	0	0.034	0	0.036	0.261	0.279	0.069	0.187	0.188	0.052	0.338	0	0.046	0.069
TCGA.VS.A958	low risk	0	0	0.385	0.18	0.208	0.008	0.215	0.343	0.152	0.099	0.275	0	0	0	0.242	0.537	0.117	0.187	0.496	0.314	0.209	0.028	0.14	0.245
TCGA.VS.A959	low risk	0.007	0.113	0.247	0.033	0.279	0.03	0.116	0.13	0.119	0.415	0.239	0.076	0	0.033	0.156	0.272	0.19	0.187	0.307	0.133	0.232	0.044	0.193	0.214
TCGA.VS.A9U5	low risk	0.068	0.045	0.409	0.211	0.24	0.015	0.168	0.25	0.36	0.031	0.525	0.012	0.026	0	0.173	0.532	0.164	0.203	0.404	0.375	0.052	0.2	0.215	0.298
TCGA.VS.A9U6	low risk	0.011	0.075	0.287	0.222	0.112	0.096	0.089	0.16	0.199	0.223	0.308	0	0	0.049	0.371	0.568	0.124	0.251	0.481	0.247	0.11	0.101	0.161	0.171
TCGA.VS.A9U7	low risk	0	0.095	0.312	0.153	0.154	0.012	0.158	0.279	0.156	0.211	0.137	0	0.024	0	0.224	0.536	0.085	0.164	0.408	0.248	0.201	0.066	0.082	0.212
TCGA.VS.A9UB	low risk	0	0	0.425	0.259	0.129	0.04	0.242	0.264	0.218	0.183	0.237	0	0.004	0.139	0.234	0.592	0.071	0.216	0.766	0.246	0.108	0.13	0.118	0.278
TCGA.VS.A9UC	low risk	0	0.075	0.41	0.275	0.094	0.029	0.158	0.142	0.039	0.276	0.173	0	0.001	0	0.261	0.552	0.08	0.18	0.522	0.29	0.109	0.135	0.228	0.196
TCGA.VS.A9UD	low risk	0	0	0.346	0.178	0.215	0.017	0.206	0.367	0.09	0.03	0.25	0	0.004	0	0.243	0.592	0.172	0.128	0.56	0.26	0.153	0.073	0.161	0.276
TCGA.VS.A9UH	low risk	0	0	0.455	0.302	0.183	0	0.222	0.348	0.198	0.075	0.182	0	0.019	0	0.252	0.665	0.178	0.205	0.825	0.299	0.037	0.109	0.116	0.246
TCGA.VS.A9UI	low risk	0	0.078	0.395	0.169	0.168	0.083	0.188	0.133	0.182	0.138	0.313	0	0.046	0	0.308	0.536	0.092	0.137	0.51	0.133	0.133	0.137	0.101	0.37
TCGA.VS.A9UJ	high risk	0.178	0.131	0	0	0	0.024	0	0	0	0.419	0.076	0.093	0	0.121	0.088	0.299	0.031	0.349	0.234	0.132	0.238	0	0.102	0.013
TCGA.VS.A9UL	high risk	0.174	0.237	0.021	0.054	0	0.038	0.074	0	0.055	0.349	0.054	0.038	0	0.063	0.275	0.1	0.091	0.103	0.23	0.125	0.228	0.012	0.176	0.11
TCGA.VS.A9UM	low risk	0.023	0.072	0.398	0.154	0.261	0.004	0.225	0.055	0.167	0.165	0.246	0.035	0.033	0	0.379	0.589	0.128	0.188	0.617	0.288	0.081	0.105	0.145	0.274
TCGA.VS.A9UO	high risk	0.078	0.153	0.29	0.221	0	0.033	0.084	0.146	0.111	0.262	0.142	0	0	0	0.189	0.127	0.151	0.129	0	0.392	0.163	0.17	0.102	0.243
TCGA.VS.A9UP	high risk	0.188	0.305	0.113	0.033	0.179	0	0	0.02	0.139	0.349	0.214	0.066	0	0.009	0.151	0.263	0.145	0.135	0.183	0.147	0.186	0.025	0.163	0.148
TCGA.VS.A9UQ	low risk	0.083	0.275	0.121	0	0.148	0	0.006	0.035	0.07	0.49	0.015	0.1	0	0.17	0.149	0.224	0.078	0.226	0.101	0.196	0.256	0	0.194	0.108
TCGA.VS.A9UR	high risk	0.109	0.152	0.248	0.2	0	0.001	0.062	0.114	0.107	0.398	0.196	0.017	0	0.093	0.202	0.213	0.122	0.09	0.151	0.127	0.165	0.113	0.113	0.156
TCGA.VS.A9UT	low risk	0	0.028	0.418	0.353	0.344	0.016	0.19	0.273	0.203	0	0.499	0	0	0	0.264	0.548	0.212	0.223	0.817	0.232	0.042	0.099	0.174	0.294
TCGA.VS.A9UU	high risk	0.045	0.153	0.35	0.159	0.181	0	0.082	0.107	0.18	0.221	0.245	0.072	0.039	0.01	0.13	0.246	0.208	0	0.117	0.245	0.24	0.148	0.145	0.167
TCGA.VS.A9UV	high risk	0.038	0.133	0.246	0.084	0.095	0.03	0.054	0.058	0.231	0.129	0.163	0.05	0.015	0	0.231	0.403	0.227	0.169	0.353	0.127	0.212	0.098	0.045	0.095
TCGA.VS.A9UY	high risk	0.015	0.061	0.393	0.185	0.128	0.086	0.223	0.072	0.153	0.198	0.107	0	0.007	0	0.237	0.615	0.064	0.18	0.64	0.238	0.165	0.144	0.069	0.143
TCGA.VS.A9UZ	low risk	0.053	0.204	0.136	0.05	0.251	0.039	0.099	0.21	0.087	0.18	0.29	0.049	0	0.15	0.089	0.181	0.22	0.16	0.156	0.271	0.201	0.011	0.186	0.155
TCGA.VS.A9V0	high risk	0.125	0.27	0.116	0	0	0	0	0.047	0	0.512	0.034	0.033	0	0.06	0.207	0.29	0.067	0.206	0.187	0.096	0.205	0.085	0.142	0.119
TCGA.VS.A9V1	high risk	0.064	0.103	0.261	0.103	0	0.009	0	0.012	0.093	0.404	0.257	0.006	0	0.045	0.174	0	0.174	0.201	0.169	0.296	0.347	0.104	0.056	0.109
TCGA.VS.A9V2	low risk	0.062	0.126	0.244	0.117	0.214	0.01	0.191	0.221	0.155	0.175	0.195	0.023	0.027	0.024	0.275	0.558	0.109	0.153	0.273	0.283	0.189	0.015	0.138	0.218
TCGA.VS.A9V3	low risk	0.056	0.068	0.335	0.154	0.156	0.087	0.249	0.139	0.179	0.151	0.357	0.05	0.03	0	0.238	0.505	0.121	0.196	0.536	0.221	0.093	0.092	0.192	0.229
TCGA.VS.A9V4	high risk	0.04	0.098	0.1	0.103	0.137	0	0	0.015	0.023	0.237	0.1	0.097	0	0.323	0.197	0.265	0	0.121	0.249	0.182	0.409	0.012	0.129	0.119
TCGA.VS.A9V5	high risk	0.127	0.178	0.162	0	0.002	0.051	0.032	0.03	0.148	0.405	0.206	0.116	0	0.076	0.126	0.156	0.144	0.23	0.213	0.124	0.223	0.014	0.175	0.052
TCGA.VS.AA62	low risk	0	0	0.446	0.266	0.218	0.056	0.216	0.313	0.205	0.221	0.355	0	0.039	0	0.23	0.58	0.113	0.302	0.659	0.419	0	0.1	0.196	0.24
TCGA.WL.A834	high risk	0.096	0.153	0.12	0	0.166	0.064	0.057	0	0.202	0.314	0.144	0.068	0	0.071	0.177	0.615	0.038	0.148	0.366	0.113	0.173	0.048	0.173	0.071
TCGA.XS.A8TJ	high risk	0.05	0.137	0.281	0.173	0.136	0.032	0.139	0.081	0.275	0.219	0.245	0.016	0.003	0.004	0.232	0.686	0.105	0.199	0.494	0.115	0.087	0.096	0.1	0.236
TCGA.ZJ.A8QQ	high risk	0.131	0.056	0.201	0.069	0.113	0.016	0.051	0.094	0.103	0.271	0.099	0.032	0.016	0.032	0.09	0.57	0.027	0.179	0.459	0.148	0.237	0.115	0.088	0.066
TCGA.ZJ.A8QR	high risk	0.06	0.054	0.326	0.036	0.025	0.03	0.074	0.011	0.202	0.246	0.059	0	0	0.042	0.098	0.576	0.086	0.22	0.401	0.23	0.305	0.081	0.031	0.096
TCGA.ZJ.AAX4	low risk	0	0.071	0.423	0.186	0.233	0.027	0.201	0.024	0.201	0.03	0.336	0.011	0.034	0	0.294	0.689	0.124	0.255	0.763	0.115	0.082	0.15	0.104	0.288
TCGA.ZJ.AAXA	high risk	0.141	0.121	0	0	0.127	0	0.034	0	0	0.165	0.212	0.087	0	0.047	0.044	0.615	0.099	0.245	0.565	0	0.155	0	0.147	0.033
TCGA.ZJ.AAXU	low risk	0	0.065	0.285	0.133	0.276	0	0.172	0.225	0.191	0.181	0.372	0.067	0.004	0	0.257	0.334	0.243	0.048	0.141	0.232	0.184	0.06	0.137	0.245
TCGA.ZX.AA5X	low risk	0.028	0.144	0.246	0	0.233	0.004	0.177	0.028	0.163	0.305	0.023	0.075	0	0.045	0.259	0.514	0.09	0.278	0.475	0.26	0.218	0	0.231	0.124
