# Supplementary material for: Exploration of a Robust and Prognostic Immune Related Gene Signature for Cervical Squamous Cell Carcinoma
Source: Front Mol Biosci. 2021 Mar 3;8:625470. doi: 10.3389/fmolb.2021.625470 (PMC7967036; doi:10.3389/fmolb.2021.625470)
Supplement: Supplementary file 10 [file table3.xlsx]

## Sheet: TIDE
Table S3
The immune functions with the given prognostic signature
Patient	risk	TIDE	IFNG	MSI Score	Merck18	CD274	CD8	Dysfunction	Exclusion	MDSC	CAF	TAM M2
TCGA.2W.A8YY	high	1.53	4.14	1	2.75	-0.05	-0.0811457	-1.15	1.53	0.13	0.1	-0.01
TCGA.4J.AA1J	high	1.75	2.09	0.98	1.83	-0.25	-0.72708	-1.1	1.75	0.14	0.14	-0.02
TCGA.BI.A0VR	low	-0.91	6.27	0.99	4.33	3.05	2.86635	-0.91	1.37	0.12	0.11	-0.04
TCGA.BI.A0VS	low	-1.05	4	0.65	2.89	-0.51	0.951529	-1.05	1.82	0.15	0.14	-0.02
TCGA.BI.A20A	low	-0.89	6.32	0.97	4.24	2.01	2.42854	-0.89	1.41	0.12	0.1	-0.02
TCGA.C5.A0TN	high	1.86	4.14	0.82	2.7	2.47	-0.380252	-1.26	1.86	0.16	0.14	-0.03
TCGA.C5.A1BE	high	-1.1	4.23	0.99	2.97	2.3	0.672485	-1.1	1.5	0.13	0.11	-0.03
TCGA.C5.A1BF	low	1.84	3.26	0.86	2.91	1.21	0.222237	-1.01	1.84	0.14	0.16	-0.03
TCGA.C5.A1BI	low	-0.87	5.29	1	3.86	1.72	2.2395	-0.87	1.35	0.11	0.11	-0.03
TCGA.C5.A1BJ	low	-0.98	4.11	0.98	3.14	1.19	1.61544	-0.98	1.56	0.13	0.13	-0.03
TCGA.C5.A1BK	low	-0.73	7.51	0.99	5.28	3.84	3.82987	-0.73	1.02	0.1	0.08	-0.04
TCGA.C5.A1BL	low	-1.05	5.93	0.99	4.27	3.1	2.5191	-1.05	1.12	0.11	0.07	-0.03
TCGA.C5.A1BM	low	1.11	6.69	0.99	4.02	2.15	0.686061	-0.99	1.11	0.09	0.1	-0.04
TCGA.C5.A1BN	high	1.85	1.75	0.94	0.85	1.32	-2.56115	-1.39	1.85	0.17	0.11	-0.02
TCGA.C5.A1BQ	low	-1.05	5.61	1	4.08	3.38	3.54439	-1.05	1.25	0.12	0.09	-0.03
TCGA.C5.A1M5	low	-1	5.66	0.99	3.93	1.45	2.44679	-1	1.38	0.12	0.1	-0.03
TCGA.C5.A1M6	high	1.84	2.17	0.73	1.04	-0.11	0.948591	-1.43	1.84	0.16	0.13	-0.02
TCGA.C5.A1M7	low	1.4	3.99	0.99	3.14	1.59	-0.0119118	-1.12	1.4	0.12	0.1	-0.03
TCGA.C5.A1M8	high	1.63	1.45	0.99	1.36	-0.47	1.05608	-1.24	1.63	0.14	0.1	-0.01
TCGA.C5.A1M9	high	-1.27	5.25	0.99	2.97	-0.34	0.995399	-1.27	1.6	0.15	0.1	-0.03
TCGA.C5.A1ME	low	-0.91	1.45	0.89	2.65	-1.2	2.33508	-0.91	1.47	0.13	0.09	-0.01
TCGA.C5.A1MF	high	-1.05	3.06	0.85	2.76	-1.36	0.620898	-1.05	1.67	0.15	0.1	-0.02
TCGA.C5.A1MH	low	-0.82	7.26	0.99	4.79	3.42	2.83651	-0.82	1.22	0.1	0.11	-0.04
TCGA.C5.A1MI	low	-1.09	4.17	0.9	3.39	0.17	2.89237	-1.09	1.53	0.12	0.11	-0.01
TCGA.C5.A1MJ	high	-1.21	4.06	0.88	2.87	0.15	0.599499	-1.21	1.69	0.13	0.13	-0.01
TCGA.C5.A1MK	high	-1.09	4.49	0.97	2.78	2.83	0.558109	-1.09	1.68	0.13	0.15	-0.03
TCGA.C5.A1ML	high	-1.1	4.41	0.97	2.94	1.85	1.24817	-1.1	1.63	0.13	0.12	-0.02
TCGA.C5.A1MN	high	1.75	3.42	0.74	1.91	2.73	-1.53529	-1.14	1.75	0.16	0.13	-0.03
TCGA.C5.A1MP	low	-0.87	4.9	0.99	4.07	3.91	2.54344	-0.87	1.45	0.1	0.13	-0.02
TCGA.C5.A1MQ	low	-0.67	5.22	0.96	4.65	1.95	2.28153	-0.67	1.44	0.11	0.13	-0.03
TCGA.C5.A2LS	high	1.37	2.96	0.92	1.6	-0.99	1.95109	-1.34	1.37	0.13	0.07	-0.01
TCGA.C5.A2LT	low	-0.9	4.12	0.8	3.71	3.27	2.06219	-0.9	1.74	0.14	0.15	-0.04
TCGA.C5.A2LV	high	1.8	4.38	0.97	3.26	1.27	0.292835	-1.11	1.8	0.15	0.13	-0.02
TCGA.C5.A2LX	low	-0.73	4.75	0.98	4.31	2.38	3.73949	-0.73	1.43	0.12	0.1	-0.02
TCGA.C5.A2LY	low	-0.91	6.69	0.97	4.74	0.89	3.5919	-0.91	1.21	0.1	0.08	-0.02
TCGA.C5.A2LZ	low	-1.04	5.18	1	3.43	1.64	1.62357	-1.04	1.25	0.12	0.07	-0.03
TCGA.C5.A2M1	low	-1.12	6.47	0.99	4.47	0.84	4.09412	-1.12	1.21	0.12	0.07	-0.03
TCGA.C5.A2M2	high	-1.3	3.03	1	2.06	0.46	1.34168	-1.3	1.4	0.13	0.08	-0.02
TCGA.C5.A3HD	high	1.69	4.18	1	1.85	1.08	-3.08623	-1.36	1.69	0.16	0.1	-0.03
TCGA.C5.A3HE	low	-0.97	5.37	0.97	4.25	0.81	3.38376	-0.97	1.25	0.12	0.08	-0.03
TCGA.C5.A3HF	low	-1.02	4.43	0.99	3.37	-0.41	2.40207	-1.02	1.56	0.13	0.11	-0.01
TCGA.C5.A3HL	high	-1.23	3.49	1	2.32	1.3	1.16527	-1.23	1.67	0.13	0.13	-0.02
TCGA.C5.A7CG	low	-0.81	8.06	1	5.67	4.39	4.8616	-0.81	1.08	0.09	0.08	-0.04
TCGA.C5.A7CH	high	1.72	4.05	0.96	1.88	1.01	-1.18218	-1.01	1.72	0.15	0.12	-0.03
TCGA.C5.A7CJ	low	-0.92	4.48	0.99	3.56	2.63	2.0035	-0.92	1.47	0.11	0.13	-0.03
TCGA.C5.A7CK	high	1.9	1.87	0.99	1.23	0.34	-1.57512	-1.23	1.9	0.15	0.15	-0.02
TCGA.C5.A7CL	high	1.54	3.66	0.97	2.46	2.57	-0.782719	-1.17	1.54	0.13	0.13	-0.04
TCGA.C5.A7CM	high	1.74	0.83	0.83	0.84	-0.96	-3.65204	-1.26	1.74	0.15	0.12	-0.02
TCGA.C5.A7CO	high	-1.1	3.65	0.99	2.91	3.32	1.32216	-1.1	1.47	0.13	0.08	-0.01
TCGA.C5.A7UC	high	1.94	2.1	0.93	1.07	0.7	-1.71447	-1.37	1.94	0.17	0.14	-0.03
TCGA.C5.A7UE	high	1.44	1.48	0.99	1.46	0.91	-0.250001	-1.01	1.44	0.13	0.09	-0.02
TCGA.C5.A7UH	low	1.46	4.11	0.99	2.8	0.94	0.713682	-0.97	1.46	0.12	0.1	-0.02
TCGA.C5.A7UI	low	-0.85	5.67	1	4.23	2.11	2.10578	-0.85	1.35	0.13	0.09	-0.03
TCGA.C5.A7X3	low	-0.83	3.72	0.96	3.32	1.72	1.71042	-0.83	1.71	0.14	0.13	-0.03
TCGA.C5.A7X5	high	1.85	2.09	0.74	0.89	-0.93	-2.71208	-1.39	1.85	0.16	0.13	-0.03
TCGA.C5.A7X8	low	-0.84	2.23	0.85	2.55	-0.68	1.43522	-0.84	1.83	0.13	0.15	-0.01
TCGA.C5.A7XC	low	-0.9	3.93	0.99	3.11	-0.05	1.95057	-0.9	1.45	0.11	0.12	-0.03
TCGA.C5.A8XH	low	-1.04	6.19	0.84	3.88	2.44	0.925362	-1.04	1.43	0.13	0.11	-0.04
TCGA.C5.A8XI	low	-1.03	5.65	0.99	3.92	2.68	2.72667	-1.03	1.52	0.14	0.12	-0.04
TCGA.C5.A8XJ	low	-1	4.66	0.94	3.42	2.69	2.3818	-1	1.75	0.13	0.14	-0.01
TCGA.C5.A8XK	high	1.61	3.62	0.96	2.36	1.17	0.0970702	-1.11	1.61	0.15	0.11	-0.03
TCGA.C5.A8YQ	high	1.52	1.83	0.97	1.49	-0.14	-0.466353	-1.07	1.52	0.12	0.11	-0.01
TCGA.C5.A8YR	low	-1.05	4.39	0.85	3.7	2.24	1.62081	-1.05	1.54	0.14	0.11	-0.04
TCGA.C5.A8YT	low	-1.14	1.6	0.89	1.95	-1.5	0.875249	-1.14	2.07	0.14	0.18	0
TCGA.C5.A8ZZ	high	1.95	1.63	0.98	1.43	-0.51	-2.17362	-1.17	1.95	0.14	0.16	-0.02
TCGA.C5.A901	high	1.5	2.3	0.98	1.86	1.73	-0.223659	-1.04	1.5	0.12	0.12	-0.03
TCGA.C5.A902	low	-0.94	4.63	1	3.84	-0.43	3.1961	-0.94	1.31	0.13	0.07	-0.02
TCGA.C5.A905	high	1.36	1.41	1	1.22	-2.56	0.272844	-1.19	1.36	0.12	0.07	-0.01
TCGA.C5.A907	high	1.42	5.55	0.99	3.79	2.56	0.313566	-0.98	1.42	0.14	0.11	-0.04
TCGA.DG.A2KH	high	-1.4	1.42	0.99	1.64	-1.86	1.47971	-1.4	1.38	0.14	0.06	-0.01
TCGA.DG.A2KJ	low	-0.58	3.42	0.36	3.64	-1.7	1.88712	-0.58	1.24	0.11	0.06	-0.01
TCGA.DG.A2KK	high	-1.02	5.35	0.99	3.4	0.51	3.1264	-1.02	1.42	0.13	0.1	-0.03
TCGA.DG.A2KL	high	-1	5.4	0.98	3.43	3.41	1.15339	-1	1.79	0.13	0.16	-0.03
TCGA.DG.A2KM	low	-0.46	7.89	0.99	6.49	4.28	5.90016	-0.46	0.87	0.06	0.1	-0.05
TCGA.DR.A0ZL	high	1.46	1.53	0.94	1.29	0.92	-0.818725	-1.27	1.46	0.14	0.08	-0.02
TCGA.DR.A0ZM	low	-0.92	5.98	0.99	4.47	4.48	2.65052	-0.92	1.21	0.11	0.09	-0.04
TCGA.DS.A0VK	high	1.77	3.06	0.88	1.77	-0.02	-0.279343	-1.16	1.77	0.14	0.13	-0.01
TCGA.DS.A0VL	low	-1.08	5.74	0.99	3.64	1.85	1.7805	-1.08	1.4	0.12	0.1	-0.03
TCGA.DS.A0VM	high	1.72	4.87	0.95	3.52	4.91	0.10467	-1.02	1.72	0.15	0.13	-0.03
TCGA.DS.A0VN	low	-0.74	6.73	0.99	4.85	2.55	3.40755	-0.74	1.45	0.12	0.11	-0.04
TCGA.DS.A1O9	low	-1.05	7	0.98	4.47	3.05	2.20849	-1.05	1.55	0.12	0.14	-0.04
TCGA.DS.A1OA	low	-0.91	6.13	0.99	3.98	1.98	2.00642	-0.91	1.47	0.12	0.12	-0.03
TCGA.DS.A1OB	high	1.42	4.13	1	2.5	2.25	-0.459297	-1.29	1.42	0.13	0.1	-0.03
TCGA.DS.A1OC	low	-1.12	4.91	0.99	3.68	0.38	2.18587	-1.12	1.37	0.13	0.09	-0.03
TCGA.DS.A1OD	low	-0.8	6.51	0.87	5.03	0.86	4.86979	-0.8	1.35	0.11	0.11	-0.03
TCGA.DS.A3LQ	high	1.63	4.03	0.84	2.84	3.12	0.0308901	-1.1	1.63	0.12	0.13	-0.02
TCGA.DS.A5RQ	low	-0.96	5.48	0.98	3.55	2.96	1.69459	-0.96	1.4	0.12	0.11	-0.03
TCGA.DS.A7WF	high	1.72	5.13	0.93	2.84	0.32	0.00744587	-1.1	1.72	0.14	0.13	-0.02
TCGA.DS.A7WH	high	-1.05	0.61	0.39	1.25	-0.78	0.559949	-1.05	1.84	0.14	0.16	-0.03
TCGA.DS.A7WI	high	1.48	2.23	0.9	2.18	-0.21	-0.299762	-1.05	1.48	0.13	0.1	-0.03
TCGA.EA.A1QS	high	2.09	3.1	0.56	2.61	3.39	-0.00065217	-1.06	2.09	0.13	0.2	-0.02
TCGA.EA.A1QT	high	1.46	4.57	1	2.92	1.19	0.38622	-1.19	1.46	0.14	0.1	-0.03
TCGA.EA.A3HQ	low	-1.05	5.38	0.99	3.41	1.17	1.1068	-1.05	1.41	0.11	0.11	-0.03
TCGA.EA.A3HR	high	1.61	2.63	0.97	1.96	1.17	0.344232	-1.15	1.61	0.13	0.12	-0.01
TCGA.EA.A3HS	low	-1.06	4.55	0.99	2.96	0.63	0.751716	-1.06	1.47	0.12	0.11	-0.03
TCGA.EA.A3HT	high	1.67	4.69	0.95	2.99	2.24	0.181731	-1.05	1.67	0.12	0.16	-0.03
TCGA.EA.A3HU	low	-0.86	7.13	1	5.15	3.09	2.75143	-0.86	1.12	0.1	0.09	-0.04
TCGA.EA.A3QD	low	-0.76	6.55	0.99	5	4.37	4.08523	-0.76	1.25	0.1	0.1	-0.03
TCGA.EA.A3QE	low	-0.69	7.04	1	4.89	4.65	3.51483	-0.69	1.13	0.1	0.09	-0.04
TCGA.EA.A3Y4	low	-0.76	6.6	0.87	5.15	2.28	3.98831	-0.76	1.39	0.13	0.11	-0.05
TCGA.EA.A410	high	-0.91	4.42	0.96	3.21	0.48	6.11934	-0.91	1.85	0.15	0.14	-0.02
TCGA.EA.A411	high	1.81	3.33	0.97	2.61	-0.08	-0.0998325	-1	1.81	0.13	0.15	-0.02
TCGA.EA.A439	high	-1.26	5.46	0.95	3.42	1.54	2.52104	-1.26	1.89	0.14	0.16	-0.03
TCGA.EA.A43B	low	-0.73	5.38	0.9	4.16	1.91	2.56433	-0.73	1.48	0.13	0.12	-0.04
TCGA.EA.A44S	low	-1.02	3.15	1	2.99	3.21	1.7912	-1.02	1.4	0.12	0.09	-0.02
TCGA.EA.A4BA	high	2.2	-0.61	0.77	0.1	-4.28	-4.21185	-1.45	2.2	0.17	0.15	0.01
TCGA.EA.A50E	high	1.69	3.45	0.99	1.99	-0.01	-0.273423	-1.2	1.69	0.12	0.14	-0.02
TCGA.EA.A556	high	1.97	3.92	0.93	2.21	0.38	-0.294801	-1.29	1.97	0.15	0.16	-0.01
TCGA.EA.A5FO	high	1.54	2.7	1	1.62	0.44	2.04859	-1.53	1.54	0.15	0.08	-0.01
TCGA.EA.A5O9	high	-1.2	4.85	0.99	3.25	1.73	0.937954	-1.2	1.37	0.14	0.08	-0.03
TCGA.EA.A5ZD	low	1.32	5.76	1	3.64	1.77	0.706852	-0.92	1.32	0.11	0.11	-0.03
TCGA.EA.A5ZE	low	-1.06	4.82	0.98	3.74	0.78	1.43512	-1.06	1.56	0.11	0.13	-0.02
TCGA.EA.A5ZF	high	1.84	2.03	0.36	1.2	-1.54	0.384508	-1.34	1.84	0.14	0.15	-0.01
TCGA.EA.A6QX	low	-0.87	4.52	0.99	3.62	2.32	1.59136	-0.87	1.36	0.12	0.1	-0.03
TCGA.EA.A78R	high	-1.06	5.22	0.99	3.67	2.92	0.869347	-1.06	1.63	0.13	0.12	-0.03
TCGA.EA.A97N	high	1.69	3.33	0.94	2.11	1.21	-0.74951	-1.13	1.69	0.12	0.14	-0.02
TCGA.EK.A2GZ	high	1.66	4.02	0.79	2.31	0.28	-0.0893335	-1.24	1.66	0.14	0.12	-0.02
TCGA.EK.A2H0	high	1.38	3.52	1	2.22	0.55	-1.94742	-1.32	1.38	0.14	0.08	-0.03
TCGA.EK.A2H1	low	1.74	6.15	0.95	4.29	4.33	0.358965	-0.93	1.74	0.15	0.14	-0.04
TCGA.EK.A2IR	high	1.95	-0.3	0.9	-0.07	6.09	-4.88689	-1.67	1.95	0.16	0.12	0
TCGA.EK.A2PG	high	1.36	2	1	1.48	-0.22	-0.213771	-1.33	1.36	0.14	0.05	-0.01
TCGA.EK.A2PI	high	1.96	1.45	0.97	1.39	0.72	-1.48594	-1.3	1.96	0.15	0.15	-0.01
TCGA.EK.A2PK	low	-0.91	5.31	0.97	4.54	3.46	2.84674	-0.91	1.29	0.11	0.1	-0.04
TCGA.EK.A2PL	high	-1.12	3.93	0.98	2.12	-1.11	2.02388	-1.12	1.5	0.13	0.1	-0.02
TCGA.EK.A2PM	high	2.07	0.27	0.99	-0.36	-2.43	-1.80043	-1.75	2.07	0.17	0.14	0
TCGA.EK.A2R7	low	-1.03	4.97	0.96	3.5	0.18	2.62653	-1.03	1.46	0.13	0.1	-0.02
TCGA.EK.A2R8	high	-1.23	4.9	0.97	3.04	2.02	1.15663	-1.23	1.86	0.17	0.14	-0.04
TCGA.EK.A2R9	low	-0.96	5.98	0.94	4.04	1.11	4.18142	-0.96	1.81	0.13	0.15	-0.01
TCGA.EK.A2RA	low	-1.03	6.52	0.99	4.44	3.13	2.58112	-1.03	1.29	0.13	0.07	-0.03
TCGA.EK.A2RB	high	1.5	3.28	1	2.12	-0.41	0.279327	-1.15	1.5	0.14	0.08	-0.02
TCGA.EK.A2RC	low	-0.88	4.28	0.99	3.56	1.34	2.65221	-0.88	1.48	0.12	0.12	-0.03
TCGA.EK.A2RE	high	1.83	2.4	0.99	0.32	-0.13	-4.09891	-1.24	1.83	0.16	0.13	-0.02
TCGA.EK.A2RJ	low	-1.04	5.92	0.98	4.61	5.29	2.81829	-1.04	1.23	0.12	0.09	-0.05
TCGA.EK.A2RK	low	-1.21	5.84	1	3.66	1.42	1.80867	-1.21	1.26	0.12	0.08	-0.03
TCGA.EK.A2RL	high	-1.35	2.84	0.99	1.76	-1.48	2.36483	-1.35	1.58	0.14	0.09	-0.01
TCGA.EK.A2RM	high	1.81	2.81	0.74	1.97	1.53	0.681448	-1.2	1.81	0.14	0.15	-0.03
TCGA.EK.A2RO	high	1.93	3.78	0.99	1.84	-0.05	-0.766188	-1.18	1.93	0.16	0.16	-0.03
TCGA.EK.A3GJ	low	-1.04	7.33	1	4.71	3.81	2.5177	-1.04	1.05	0.11	0.07	-0.05
TCGA.EK.A3GK	low	-1.16	4.85	0.98	3.18	-0.41	3.30087	-1.16	1.34	0.13	0.07	-0.03
TCGA.EK.A3GN	high	1.74	0.3	0.94	0.38	-1.16	-2.75551	-1.35	1.74	0.17	0.09	-0.01
TCGA.EX.A1H5	high	-1.2	3.59	0.97	2.54	1.07	1.30074	-1.2	1.65	0.14	0.1	-0.01
TCGA.EX.A3L1	high	1.69	2.53	0.51	2.44	1.63	-0.674915	-0.92	1.69	0.14	0.15	-0.04
TCGA.EX.A449	high	1.26	3.05	0.99	1.94	-1.19	0.196729	-1.26	1.26	0.12	0.07	-0.01
TCGA.EX.A69L	low	-0.87	7	1	5.09	2.54	3.36392	-0.87	1.25	0.11	0.1	-0.04
TCGA.EX.A69M	low	-1.08	6.69	0.99	4.37	1.24	2.8115	-1.08	1.07	0.1	0.07	-0.03
TCGA.EX.A8YF	low	-0.95	5.8	1	4.41	1.05	3.34828	-0.95	1.11	0.11	0.07	-0.03
TCGA.FU.A23K	low	-1.02	4.03	0.98	3.69	1.47	1.89566	-1.02	1.59	0.13	0.1	-0.01
TCGA.FU.A23L	low	-0.95	6.03	0.84	4.34	1.8	3.51042	-0.95	1.37	0.13	0.09	-0.03
TCGA.FU.A2QG	low	-1.11	5.09	1	2.92	1.28	1.03947	-1.11	1.43	0.13	0.08	-0.02
TCGA.FU.A3EO	high	-0.95	1.46	0.88	2.05	-1.1	0.688555	-0.95	1.45	0.12	0.09	-0.01
TCGA.FU.A3HY	high	1.66	1.82	0.99	0.84	-0.98	-1.5047	-1.22	1.66	0.15	0.11	-0.02
TCGA.FU.A3HZ	high	-1.03	4.03	0.98	2.78	-0.17	4.84994	-1.03	1.67	0.15	0.1	-0.01
TCGA.FU.A3NI	high	1.64	3.81	0.95	2.5	-1.09	0.445841	-1.15	1.64	0.12	0.12	-0.01
TCGA.FU.A3TQ	low	1.4	3.98	1	2.74	2.54	0.0762726	-1.03	1.4	0.12	0.11	-0.03
TCGA.FU.A3TX	low	-1.09	3.99	0.99	2.87	3.34	2.23088	-1.09	1.55	0.13	0.11	-0.02
TCGA.FU.A3WB	high	-1.29	2.51	0.99	2.03	0.58	1.08801	-1.29	1.77	0.15	0.12	-0.01
TCGA.FU.A3YQ	low	-0.87	6.2	0.98	4.06	1.24	2.15181	-0.87	1.33	0.1	0.12	-0.04
TCGA.FU.A40J	low	-1.08	3.68	0.96	3.34	-0.28	2.37864	-1.08	1.47	0.13	0.1	-0.02
TCGA.FU.A57G	high	1.94	3.36	0.69	1.93	-1.18	-1.31953	-1.26	1.94	0.13	0.18	-0.02
TCGA.FU.A5XV	high	1.46	3.54	0.99	2.18	0.85	0.272024	-1.07	1.46	0.12	0.1	-0.02
TCGA.FU.A770	high	1.43	2.55	1	1.98	-0.67	-0.416584	-1.14	1.43	0.13	0.1	-0.03
TCGA.GH.A9DA	high	-0.96	3.13	0.94	3.05	1.71	1.09993	-0.96	1.65	0.14	0.13	-0.04
TCGA.HG.A2PA	low	-1.02	4.74	0.98	3.74	3.4	3.61086	-1.02	1.54	0.12	0.13	-0.03
TCGA.HM.A3JJ	low	-0.88	5.52	0.92	3.66	1.41	1.36112	-0.88	1.71	0.12	0.15	-0.02
TCGA.HM.A3JK	low	-0.82	3.38	0.97	3.04	0.39	1.02532	-0.82	1.91	0.12	0.17	-0.01
TCGA.HM.A4S6	low	-0.92	6.04	0.99	4.06	4.6	2.50402	-0.92	1.36	0.11	0.11	-0.03
TCGA.HM.A6W2	high	-1.37	2.05	0.92	1.89	-2.82	0.611844	-1.37	1.88	0.14	0.14	-0.01
TCGA.IR.A3L7	high	1.71	0.96	1	1.18	-0.25	-0.950136	-1.27	1.71	0.13	0.12	0
TCGA.IR.A3LA	high	-1.35	3.84	0.98	2.66	0.61	2.41006	-1.35	1.52	0.12	0.1	-0.01
TCGA.IR.A3LB	low	-1.05	4.1	0.91	2.84	1.58	1.11307	-1.05	1.78	0.14	0.16	-0.03
TCGA.IR.A3LC	high	1.55	2.52	1	1.92	-0.7	-1.27338	-1.22	1.55	0.13	0.1	-0.02
TCGA.IR.A3LF	low	-1.03	5.45	0.96	3.58	0.49	2.37794	-1.03	1.4	0.12	0.1	-0.02
TCGA.IR.A3LH	low	-0.71	8.24	0.93	5.81	2.59	3.52483	-0.71	1.42	0.11	0.14	-0.04
TCGA.IR.A3LI	high	1.5	1.78	0.94	0.56	-1.99	-0.797608	-1.36	1.5	0.14	0.08	-0.01
TCGA.IR.A3LK	high	-1.07	6.11	1	3.46	1.45	1.08224	-1.07	1.22	0.12	0.08	-0.04
TCGA.IR.A3LL	low	-0.83	6.82	0.99	5.02	3.68	3.40732	-0.83	0.96	0.1	0.07	-0.05
TCGA.JW.A5VG	low	-1.03	5.65	0.99	3.95	2.2	1.13986	-1.03	1.49	0.14	0.11	-0.04
TCGA.JW.A5VH	high	2.01	1.03	0.97	0.57	-2.2	3.10101	-1.22	2.01	0.16	0.14	0
TCGA.JW.A5VI	low	-0.94	4.15	0.98	3.18	1.76	2.0399	-0.94	1.56	0.13	0.12	-0.02
TCGA.JW.A5VJ	high	1.5	3.66	1	2.13	-0.03	-0.368064	-1.02	1.5	0.13	0.09	-0.01
TCGA.JW.A5VK	high	1.6	0.11	0.98	0.55	0.52	-1.40008	-1.18	1.6	0.15	0.08	0
TCGA.JW.A5VL	low	-0.88	6.23	1	4.4	4.19	1.80865	-0.88	1.2	0.11	0.08	-0.03
TCGA.JW.A69B	high	1.24	2.19	0.96	2	0.53	0.532126	-1.02	1.24	0.1	0.1	-0.02
TCGA.JW.A852	high	1.46	2.96	0.99	2.56	1.02	-0.326568	-0.97	1.46	0.13	0.08	-0.01
TCGA.JW.AAVH	high	1.43	2.19	1	1.88	0.47	0.431492	-1.17	1.43	0.13	0.08	-0.01
TCGA.JX.A3PZ	high	-1	4.88	0.97	3.66	1.05	0.999845	-1	1.73	0.14	0.14	-0.03
TCGA.JX.A3Q0	low	-0.93	6.06	1	4.29	3.25	2.1663	-0.93	1.15	0.11	0.08	-0.04
TCGA.JX.A3Q8	low	-1.22	5.83	1	3.89	-0.15	3.65064	-1.22	1.37	0.12	0.08	-0.02
TCGA.JX.A5QV	low	-1.02	4.91	0.99	3.56	3.57	1.95839	-1.02	1.37	0.12	0.09	-0.02
TCGA.LP.A4AU	low	-1.08	4.73	0.99	3.22	3.84	1.8042	-1.08	1.45	0.13	0.11	-0.04
TCGA.LP.A4AW	high	1.96	2.35	0.97	2.33	-0.29	0.164746	-1.06	1.96	0.14	0.17	-0.01
TCGA.LP.A4AX	low	-0.87	6.29	0.91	4.9	1.98	3.60628	-0.87	1.47	0.13	0.12	-0.04
TCGA.LP.A5U2	high	-1.41	4.69	1	2.93	1.59	1.97986	-1.41	1.51	0.15	0.08	-0.01
TCGA.LP.A5U3	high	-1.2	5.93	1	3.7	3.64	1.65016	-1.2	1.22	0.12	0.07	-0.03
TCGA.LP.A7HU	low	-1.03	5.76	0.99	4.06	1.09	2.31661	-1.03	1.41	0.12	0.09	-0.02
TCGA.MA.AA3W	low	-0.86	7.25	0.99	5.12	2.84	3.87824	-0.86	1.15	0.1	0.08	-0.04
TCGA.MA.AA3X	high	1.23	3.54	0.94	2.44	0.42	-0.451476	-0.93	1.23	0.09	0.11	-0.03
TCGA.MA.AA3Y	low	-0.93	6.81	0.97	4.64	3.74	2.4831	-0.93	1.49	0.13	0.12	-0.04
TCGA.MA.AA3Z	low	-0.96	6.51	1	4.17	2.36	3.23397	-0.96	1.13	0.11	0.06	-0.03
TCGA.MA.AA41	high	-1.09	5.15	1	2.7	-0.18	0.977461	-1.09	1.6	0.14	0.1	-0.02
TCGA.MA.AA42	low	-0.74	8.32	1	6.01	4.03	4.9016	-0.74	1.05	0.09	0.08	-0.03
TCGA.MA.AA43	high	2.11	3.73	0.52	1.89	2.06	-3.01769	-1.06	2.11	0.16	0.17	-0.02
TCGA.MU.A51Y	low	-0.8	6.4	1	4.47	2.14	2.72482	-0.8	1.29	0.1	0.11	-0.03
TCGA.MU.A5YI	low	-1.03	4.33	0.96	3.08	0.14	0.810274	-1.03	1.82	0.12	0.16	-0.01
TCGA.MU.A8JM	low	1.56	2.89	0.96	2.43	1.64	0.274062	-0.95	1.56	0.13	0.12	-0.03
TCGA.MY.A5BD	high	-1.23	3.25	0.98	2.03	-0.96	2.50702	-1.23	1.66	0.15	0.09	0
TCGA.MY.A5BE	low	-0.58	7.84	1	6.24	3.38	5.94335	-0.58	1.07	0.09	0.08	-0.03
TCGA.MY.A5BF	low	-1.17	6.4	1	4.39	4.58	3.18003	-1.17	1.29	0.12	0.08	-0.03
TCGA.MY.A913	low	-0.92	6.26	0.96	4.09	3.1	1.29761	-0.92	1.49	0.14	0.11	-0.04
TCGA.PN.A8MA	low	-1.16	5.09	0.75	3.96	3.99	2.03098	-1.16	1.61	0.13	0.11	-0.01
TCGA.Q1.A5R1	high	-1.11	3.26	0.98	2.62	-0.61	0.863804	-1.11	1.33	0.12	0.09	-0.02
TCGA.Q1.A5R2	low	-0.8	5.68	0.99	4.27	3.31	2.40039	-0.8	1.41	0.12	0.1	-0.03
TCGA.Q1.A5R3	low	-0.7	3.25	0.54	3	0.59	1.1395	-0.7	1.47	0.13	0.09	-0.02
TCGA.Q1.A6DT	high	1.74	2.13	0.83	1.45	0.06	-1.44263	-1.21	1.74	0.15	0.11	-0.02
TCGA.Q1.A6DV	low	-1.2	2.99	1	2.08	-0.43	3.38455	-1.2	1.52	0.14	0.1	-0.02
TCGA.Q1.A6DW	high	1.57	3.35	0.99	2.19	-0.32	-0.60325	-1.25	1.57	0.14	0.1	-0.02
TCGA.Q1.A73O	low	-1.07	6.3	0.99	4.06	3.68	1.85859	-1.07	1.48	0.14	0.12	-0.04
TCGA.Q1.A73P	low	-1.03	5.69	0.99	3.82	-0.01	2.66149	-1.03	1.29	0.12	0.09	-0.03
TCGA.Q1.A73Q	high	1.58	2.27	0.99	1.79	2.12	-0.402566	-1.32	1.58	0.14	0.1	-0.02
TCGA.Q1.A73R	high	1.77	4.19	0.97	2.42	0.26	0.107072	-1.25	1.77	0.15	0.13	-0.02
TCGA.Q1.A73S	high	1.8	0.62	0.93	0.24	-2.12	-2.13973	-1.35	1.8	0.15	0.1	0
TCGA.R2.A69V	low	-0.64	7.27	0.99	5.62	2.53	4.4696	-0.64	1.06	0.08	0.1	-0.04
TCGA.RA.A741	low	-0.83	5.39	0.97	4.09	0.81	2.28989	-0.83	1.34	0.1	0.11	-0.02
TCGA.UC.A7PD	high	1.68	3.55	0.97	2.42	2.32	-0.497214	-1.05	1.68	0.15	0.12	-0.03
TCGA.UC.A7PF	low	-0.86	6.47	0.99	5.21	5.86	3.26447	-0.86	1.38	0.11	0.11	-0.03
TCGA.UC.A7PG	high	1.57	3.44	0.98	1.97	1.24	0.319024	-1.11	1.57	0.12	0.12	-0.03
TCGA.UC.A7PI	high	1.39	3.13	0.94	2.09	-0.46	0.218096	-1.18	1.39	0.13	0.08	-0.02
TCGA.VS.A8EB	low	-1.18	4.94	0.93	3.05	0.12	0.841509	-1.18	1.73	0.14	0.12	-0.02
TCGA.VS.A8EC	high	1.8	-0.19	0.98	-0.15	-2.6	-1.44292	-1.48	1.8	0.17	0.09	0
TCGA.VS.A8EG	high	-1.18	2.46	1	2.02	1.36	1.28292	-1.18	1.39	0.13	0.08	-0.02
TCGA.VS.A8EH	high	1.54	1.83	0.96	1.33	-0.67	-4.44606	-1.21	1.54	0.13	0.09	0
TCGA.VS.A8EI	low	-0.84	5.23	0.89	3.78	1.13	2.61096	-0.84	1.51	0.13	0.12	-0.03
TCGA.VS.A8EJ	high	-1.13	3.95	0.82	2.54	-1.57	0.994677	-1.13	1.55	0.14	0.1	-0.02
TCGA.VS.A8EK	high	1.3	3.09	0.99	2.18	-0.2	-0.417737	-1.13	1.3	0.12	0.08	-0.02
TCGA.VS.A8EL	low	-0.7	5.66	0.98	4.58	3.48	2.50519	-0.7	1.32	0.12	0.1	-0.04
TCGA.VS.A8Q8	low	-0.87	6.17	0.98	4.12	3.62	2.40752	-0.87	1.24	0.12	0.1	-0.04
TCGA.VS.A8Q9	high	-1.16	3.95	0.99	2.24	0.36	1.53282	-1.16	1.46	0.14	0.09	-0.02
TCGA.VS.A8QA	low	-1.21	5.46	0.99	3.65	0.23	3.24958	-1.21	1.16	0.13	0.05	-0.03
TCGA.VS.A8QC	high	1.77	2.93	0.98	2.28	0.8	-0.185282	-1.06	1.77	0.14	0.13	-0.02
TCGA.VS.A8QF	low	-0.97	4.44	0.97	3.13	-0.09	0.936385	-0.97	1.33	0.11	0.1	-0.03
TCGA.VS.A8QH	high	1.33	1.61	0.98	0.95	-1.27	-3.28207	-1.13	1.33	0.12	0.07	-0.01
TCGA.VS.A8QM	low	-0.67	5.05	0.98	4.17	1.12	3.69442	-0.67	1.46	0.11	0.12	-0.02
TCGA.VS.A94W	low	-0.78	5.99	0.96	4.48	4.63	2.85372	-0.78	1.29	0.11	0.1	-0.03
TCGA.VS.A94X	high	-1.2	4.73	0.75	3.02	1.48	1.44763	-1.2	1.58	0.15	0.1	-0.03
TCGA.VS.A94Y	high	1.78	2.87	0.67	2.67	2.46	-0.762961	-1.03	1.78	0.15	0.15	-0.03
TCGA.VS.A94Z	low	-0.79	5.93	0.99	4.97	1.92	4.43689	-0.79	1.22	0.1	0.1	-0.04
TCGA.VS.A950	high	1.6	3.56	0.98	2.46	1.63	-0.886691	-1.08	1.6	0.14	0.12	-0.03
TCGA.VS.A952	high	1.27	2.47	0.97	2.14	-0.7	-0.863438	-1.27	1.27	0.12	0.07	-0.01
TCGA.VS.A953	high	1.65	4.58	1	2.79	1.67	0.917076	-1.3	1.65	0.16	0.1	-0.02
TCGA.VS.A954	high	-1.21	3.9	1	2.5	-0.57	0.820665	-1.21	1.6	0.13	0.11	-0.01
TCGA.VS.A957	high	1.24	3.29	1	2.08	1.84	0.246414	-1.36	1.24	0.12	0.07	-0.02
TCGA.VS.A958	low	-0.77	7.24	1	5.19	2.94	4.11461	-0.77	0.86	0.09	0.06	-0.05
TCGA.VS.A959	low	-0.88	4.64	0.81	3.56	1.04	1.89038	-0.88	1.37	0.11	0.1	-0.02
TCGA.VS.A9U5	low	-0.93	5.26	0.98	3.91	1.14	2.40089	-0.93	1.17	0.11	0.07	-0.02
TCGA.VS.A9U6	low	-0.93	4.73	0.88	3.31	0.22	2.38021	-0.93	1.5	0.12	0.12	-0.02
TCGA.VS.A9U7	low	-0.88	6.89	1	4.74	5.05	2.35059	-0.88	1.27	0.12	0.09	-0.03
TCGA.VS.A9UB	low	-0.85	7.03	0.98	5.32	3.54	3.03729	-0.85	1.22	0.12	0.09	-0.04
TCGA.VS.A9UC	low	-0.85	5.68	0.98	4.06	2.71	1.92087	-0.85	1.27	0.1	0.11	-0.03
TCGA.VS.A9UD	low	-0.83	7.4	0.97	5.42	2.69	3.5452	-0.83	0.93	0.1	0.05	-0.04
TCGA.VS.A9UH	low	-0.68	7.21	0.97	5.37	3.09	3.3047	-0.68	1.4	0.12	0.13	-0.05
TCGA.VS.A9UI	low	-0.92	5.05	0.98	3.66	3.27	1.7628	-0.92	1.1	0.11	0.07	-0.03
TCGA.VS.A9UJ	high	1.9	0.93	0.99	0.14	-2.87	-1.7593	-1.36	1.9	0.15	0.14	-0.01
TCGA.VS.A9UL	high	1.92	1.62	0.95	0.79	-0.82	0.00438594	-1.45	1.92	0.16	0.13	-0.01
TCGA.VS.A9UM	low	-0.82	4.14	0.99	3.46	2.11	1.63454	-0.82	1.37	0.1	0.12	-0.03
TCGA.VS.A9UO	high	-1.2	3.55	0.97	2.3	0.4	1.02896	-1.2	1.21	0.13	0.06	-0.02
TCGA.VS.A9UP	high	1.96	-0.64	0.8	0.68	-2.92	1.15098	-1.21	1.96	0.16	0.13	0
TCGA.VS.A9UQ	low	-1.02	2.52	0.98	2.43	0	2.32834	-1.02	1.64	0.13	0.12	-0.01
TCGA.VS.A9UR	high	-1.2	4.78	0.97	2.93	0.16	1.43377	-1.2	1.61	0.14	0.11	-0.02
TCGA.VS.A9UT	low	-0.63	6.8	0.54	5.34	2.88	4.29225	-0.63	1.24	0.08	0.13	-0.04
TCGA.VS.A9UU	high	1.41	3.36	1	2.11	0.79	0.011101	-1.06	1.41	0.14	0.08	-0.02
TCGA.VS.A9UV	high	1.5	2.01	1	1.61	1.43	-0.935274	-1.32	1.5	0.13	0.09	-0.02
TCGA.VS.A9UY	high	1.2	4.92	0.99	3.19	3.53	0.799241	-1.08	1.2	0.12	0.09	-0.05
TCGA.VS.A9UZ	low	1.31	5.03	0.98	3.42	0.3	0.0818041	-0.98	1.31	0.12	0.09	-0.03
TCGA.VS.A9V0	high	1.72	1.84	0.49	1.02	-2.45	0.452796	-1.43	1.72	0.14	0.11	0
TCGA.VS.A9V1	high	1.33	1.72	0.97	1.54	-0.7	-0.304786	-1.13	1.33	0.13	0.09	-0.03
TCGA.VS.A9V2	low	-0.97	6.12	1	4.1	2.74	2.1154	-0.97	1.19	0.1	0.08	-0.03
TCGA.VS.A9V3	low	-0.88	5.19	1	3.9	5.31	1.57215	-0.88	1.28	0.11	0.09	-0.03
TCGA.VS.A9V4	high	1.47	0	0.18	0.53	-1.11	0.913627	-1.28	1.47	0.14	0.07	-0.01
TCGA.VS.A9V5	high	1.49	2.09	0.96	1.49	0.15	-1.04985	-1.15	1.49	0.13	0.1	-0.02
TCGA.VS.AA62	low	-0.86	6.78	0.99	5.01	3.66	3.21233	-0.86	1.29	0.11	0.12	-0.05
TCGA.WL.A834	high	1.8	2.26	0.89	1.54	-0.75	-0.753503	-1.18	1.8	0.15	0.12	-0.01
TCGA.XS.A8TJ	high	-1.01	5.61	0.99	3.56	1.37	1.18246	-1.01	1.3	0.1	0.1	-0.02
TCGA.ZJ.A8QQ	high	1.47	3.96	0.99	2.4	1.42	-1.59497	-1.19	1.47	0.14	0.09	-0.03
TCGA.ZJ.A8QR	high	1.48	3.48	0.92	2.19	1.17	-1.1369	-1.02	1.48	0.14	0.1	-0.04
TCGA.ZJ.AAX4	low	-0.84	4.58	0.97	3.55	0.29	1.90771	-0.84	1.16	0.09	0.09	-0.03
TCGA.ZJ.AAXA	high	1.65	1.21	0.98	0.72	-1.74	-2.2077	-1.25	1.65	0.13	0.11	-0.01
TCGA.ZJ.AAXU	low	-0.93	5.26	0.99	3.71	0.29	2.11797	-0.93	1.43	0.13	0.09	-0.03
TCGA.ZX.AA5X	low	-0.75	4.44	0.97	3.37	0.69	0.912784	-0.75	1.6	0.11	0.15	-0.02
